# Supplementary material for: Low concentrations of saracatinib promote definitive endoderm differentiation through inhibition of FAK-YAP signaling axis
Source: Cell Commun Signal. 2024 May 30;22:300. doi: 10.1186/s12964-024-01679-7 (PMC11140888; doi:10.1186/s12964-024-01679-7)
Supplement: Supplementary file 1 — Supplementary Material 1: Supplementary Table 1 [file 12964_2024_1679_MOESM1_ESM.xls]

## Sheet: Sheet1
Gene name	Forward (5'-3')	Reverse (5'-3')
FOXA2	TACGTGTTCATGCCGTTCAT	CGACTGGAGCAGCTACTATGC
SOX17	TCTGCCTCCTCCACGAA	CAGAATCCAGACCTGCACAA
NKX6.1	AGGGCTCGTTTGGCCTATTC	CTGTCTCCGAGTCCTGCTTC
PDX1	CGTCCGCTTGTTCTCCTC	CCTTTCCCATGGATGAAGTC
PTF1A	CAGGACACTCTCTCTCATGGA	TGGTGGTTCGTTTTCTATGTTGT
RPLP0	CGTCCTCGTGGAAGTGACAT	ATCTGCTTGGAGCCCACATT
