# Supplementary material for: Low concentrations of saracatinib promote definitive endoderm differentiation through inhibition of FAK-YAP signaling axis
Source: Cell Commun Signal. 2024 May 30;22:300. doi: 10.1186/s12964-024-01679-7 (PMC11140888; doi:10.1186/s12964-024-01679-7)
Supplement: Supplementary file 2 — Supplementary Material 2: Supplementary Table 2 [file 12964_2024_1679_MOESM2_ESM.xls]

gene_id	S_readcount	C_readcount	log2FoldChange	pvalue	padj	srci1	srci2	srci3	con1	con2	con3	symbol	description
ENSG00000243709	2534.4	11461.92	-2.1766	3.1919e-180	1.1467e-175	2146	2261	2791	13126	12854	10853	LEFTY1	left-right determination factor 1 [Source:HGNC Symbol;Acc:HGNC:6552]
ENSG00000159167	2183.77	15558.64	-2.8326	4.7246e-145	8.4863e-141	1765	1989	2454	15508	21045	13783	STC1	stanniocalcin 1 [Source:HGNC Symbol;Acc:HGNC:11373]
ENSG00000204262	2299.74	12220.54	-2.4098	4.9772e-117	5.9601e-113	2055	2098	2362	11714	16658	11108	COL5A2	collagen type V alpha 2 chain [Source:HGNC Symbol;Acc:HGNC:2210]
ENSG00000170542	5731.6	19656.09	-1.7781	1.0917e-108	9.805e-105	5364	5563	5252	20475	24224	18558	SERPINB9	serpin family B member 9 [Source:HGNC Symbol;Acc:HGNC:8955]
ENSG00000135074	1471.78	7153.78	-2.2813	1.1302e-95	8.1205e-92	1320	1407	1436	6751	9683	6644	ADAM19	ADAM metallopeptidase domain 19 [Source:HGNC Symbol;Acc:HGNC:197]
ENSG00000137331	757.36	3052.82	-2.0125	1.0715e-82	6.4157e-79	754	710	671	3478	3836	2579	IER3	immediate early response 3 [Source:HGNC Symbol;Acc:HGNC:5392]
ENSG00000170340	1958.42	7034.96	-1.8446	3.3028e-82	1.695e-78	1677	1769	2112	7035	9209	6456	B3GNT2	UDP-GlcNAc:betaGal beta-1,3-N-acetylglucosaminyltransferase 2 [Source:HGNC Symbol;Acc:HGNC:15629]
ENSG00000101695	798.22	3151.12	-1.981	8.9853e-81	4.0349e-77	729	712	820	3125	4172	2876	RNF125	ring finger protein 125 [Source:HGNC Symbol;Acc:HGNC:21150]
ENSG00000103449	5127.73	1888.01	1.4416	9.7432e-80	3.8891e-76	4660	4783	5065	1941	2344	1790	SALL1	spalt like transcription factor 1 [Source:HGNC Symbol;Acc:HGNC:10524]
ENSG00000137834	193.15	949.12	-2.297	1.6468e-71	5.9161e-68	172	179	196	972	1225	866	SMAD6	SMAD family member 6 [Source:HGNC Symbol;Acc:HGNC:6772]
ENSG00000166482	418.91	1473.74	-1.8147	7.954e-71	2.5976e-67	394	355	438	1583	1834	1338	MFAP4	microfibril associated protein 4 [Source:HGNC Symbol;Acc:HGNC:7035]
ENSG00000115461	1249.92	132.6	3.2371	1.2749e-67	3.8165e-64	1311	1302	891	138	160	128	IGFBP5	insulin like growth factor binding protein 5 [Source:HGNC Symbol;Acc:HGNC:5474]
ENSG00000164093	137.94	795.79	-2.5316	1.3866e-67	3.8318e-64	125	143	121	927	988	665	PITX2	paired like homeodomain 2 [Source:HGNC Symbol;Acc:HGNC:9005]
ENSG00000259974	2961.65	720.92	2.0393	6.62e-67	1.6987e-63	3067	2726	2547	747	834	727	LINC00261	long intergenic non-protein coding RNA 261 [Source:HGNC Symbol;Acc:HGNC:16189]
ENSG00000274180	973.09	2802.49	-1.5259	2.7066e-66	6.4822e-63	869	896	991	2852	3502	2663	NATD1	N-acetyltransferase domain containing 1 [Source:HGNC Symbol;Acc:HGNC:30770]
ENSG00000197977	154.62	1211.12	-2.9733	5.6314e-66	1.2644e-62	168	148	118	1194	1677	1053	ELOVL2	ELOVL fatty acid elongase 2 [Source:HGNC Symbol;Acc:HGNC:14416]
ENSG00000129654	568.82	24.12	4.5553	1.3284e-62	2.8072e-59	629	570	394	34	24	20	FOXJ1	forkhead box J1 [Source:HGNC Symbol;Acc:HGNC:3816]
ENSG00000030419	531.99	88.06	2.5985	1.541e-62	3.0754e-59	506	481	517	102	93	87	IKZF2	IKAROS family zinc finger 2 [Source:HGNC Symbol;Acc:HGNC:13177]
ENSG00000129514	880.62	158.48	2.4768	8.4843e-62	1.6042e-58	927	768	787	166	180	161	FOXA1	forkhead box A1 [Source:HGNC Symbol;Acc:HGNC:5021]
ENSG00000146072	1526.58	4001.89	-1.3898	3.0832e-61	5.538e-58	1278	1431	1622	4166	4863	3835	TNFRSF21	TNF receptor superfamily member 21 [Source:HGNC Symbol;Acc:HGNC:13469]
ENSG00000185823	86.98	609.29	-2.8057	8.0966e-61	1.3851e-57	68	85	94	594	753	607	NPAP1	nuclear pore associated protein 1 [Source:HGNC Symbol;Acc:HGNC:1190]
ENSG00000180730	5383.97	1855.52	1.5376	3.1334e-57	5.1166e-54	5329	4523	5377	1923	2106	1903	SHISA2	shisa family member 2 [Source:HGNC Symbol;Acc:HGNC:20366]
ENSG00000138166	1243.91	2794.14	-1.1676	3.3654e-56	5.2565e-53	1127	1180	1211	3013	3322	2650	DUSP5	dual specificity phosphatase 5 [Source:HGNC Symbol;Acc:HGNC:3071]
ENSG00000153363	285.66	1252.3	-2.1346	2.1535e-53	3.2234e-50	297	266	241	1289	1647	1113	LINC00467	long intergenic non-protein coding RNA 467 [Source:HGNC Symbol;Acc:HGNC:28227]
ENSG00000013297	589.29	1933.58	-1.7132	1.7915e-50	2.5744e-47	478	537	660	1939	2473	1816	CLDN11	claudin 11 [Source:HGNC Symbol;Acc:HGNC:8514]
ENSG00000125798	3198.51	1298.81	1.301	7.9836e-49	1.1031e-45	3051	2767	3235	1329	1550	1286	FOXA2	forkhead box A2 [Source:HGNC Symbol;Acc:HGNC:5022]
ENSG00000143815	2085.3	4515.63	-1.1148	1.3585e-48	1.8075e-45	1879	1954	2068	4723	5663	4170	LBR	lamin B receptor [Source:HGNC Symbol;Acc:HGNC:6518]
ENSG00000196116	620.33	2445.67	-1.9792	3.1011e-48	3.9787e-45	579	550	627	2187	3396	2303	TDRD7	tudor domain containing 7 [Source:HGNC Symbol;Acc:HGNC:30831]
ENSG00000275896	979.94	308.75	1.6678	4.7564e-48	5.8921e-45	908	855	1013	311	377	303	PRSS2	serine protease 2 [Source:HGNC Symbol;Acc:HGNC:9483]
ENSG00000091879	1099.96	217.38	2.3373	1.5133e-47	1.8121e-44	1183	996	915	214	295	194	ANGPT2	angiopoietin 2 [Source:HGNC Symbol;Acc:HGNC:485]
ENSG00000125285	628.4	45.86	3.778	9.9295e-47	1.1507e-43	726	644	385	51	51	45	SOX21	SRY-box transcription factor 21 [Source:HGNC Symbol;Acc:HGNC:11197]
ENSG00000081052	669.16	117.24	2.5119	9.2092e-46	1.0338e-42	621	611	661	171	106	101	COL4A4	collagen type IV alpha 4 chain [Source:HGNC Symbol;Acc:HGNC:2206]
ENSG00000117091	255.85	1232.3	-2.2693	1.5494e-45	1.6867e-42	259	237	225	1095	1681	1190	CD48	CD48 molecule [Source:HGNC Symbol;Acc:HGNC:1683]
ENSG00000133937	531.32	1628.48	-1.6142	1.6595e-45	1.7534e-42	455	435	622	1746	1932	1556	GSC	goosecoid homeobox [Source:HGNC Symbol;Acc:HGNC:4612]
ENSG00000124225	379.92	1131.75	-1.5761	4.5408e-45	4.6607e-42	368	358	346	1361	1243	1039	PMEPA1	prostate transmembrane protein, androgen induced 1 [Source:HGNC Symbol;Acc:HGNC:14107]
ENSG00000204217	1210.74	2868.89	-1.2448	1.6558e-44	1.6524e-41	1112	1110	1204	2927	3657	2663	BMPR2	bone morphogenetic protein receptor type 2 [Source:HGNC Symbol;Acc:HGNC:1078]
ENSG00000108691	766.87	2451.4	-1.6761	2.0142e-44	1.9556e-41	729	607	840	2406	3166	2321	CCL2	C-C motif chemokine ligand 2 [Source:HGNC Symbol;Acc:HGNC:10618]
ENSG00000145390	1295.86	3074.04	-1.2454	1.6941e-43	1.5946e-40	1138	1088	1456	3471	3497	2912	USP53	ubiquitin specific peptidase 53 [Source:HGNC Symbol;Acc:HGNC:29255]
ENSG00000102760	446.8	64.29	2.7967	1.7312e-43	1.5946e-40	484	354	423	62	84	61	RGCC	regulator of cell cycle [Source:HGNC Symbol;Acc:HGNC:20369]
ENSG00000162545	527.35	131.4	2.0077	1.9877e-43	1.7852e-40	506	459	527	138	152	131	CAMK2N1	calcium/calmodulin dependent protein kinase II inhibitor 1 [Source:HGNC Symbol;Acc:HGNC:24190]
ENSG00000147869	38080.68	102615.98	-1.4301	4.8163e-43	4.22e-40	33773	35756	38287	95462	138375	96847	CER1	cerberus 1, DAN family BMP antagonist [Source:HGNC Symbol;Acc:HGNC:1862]
ENSG00000147257	3206.83	1245.31	1.3651	2.0992e-42	1.7955e-39	2677	2906	3525	1542	1308	1154	GPC3	glypican 3 [Source:HGNC Symbol;Acc:HGNC:4451]
ENSG00000234745	1465.29	600.12	1.2874	2.8535e-42	2.3839e-39	1415	1326	1399	709	676	548	HLA-B	major histocompatibility complex, class I, B [Source:HGNC Symbol;Acc:HGNC:4932]
ENSG00000009950	677.6	209.67	1.6923	1.5596e-41	1.2733e-38	638	595	685	253	230	192	MLXIPL	MLX interacting protein like [Source:HGNC Symbol;Acc:HGNC:12744]
ENSG00000135269	703.51	1508.86	-1.1005	7.7059e-41	6.1517e-38	638	641	713	1664	1772	1418	TES	testin LIM domain protein [Source:HGNC Symbol;Acc:HGNC:14620]
ENSG00000111704	583.74	1599.16	-1.4548	2.9839e-40	2.3303e-37	519	598	531	1960	1751	1442	NANOG	Nanog homeobox [Source:HGNC Symbol;Acc:HGNC:20857]
ENSG00000169031	534.92	72.77	2.8735	1.4369e-39	1.0983e-36	541	534	429	109	70	57	COL4A3	collagen type IV alpha 3 chain [Source:HGNC Symbol;Acc:HGNC:2204]
ENSG00000242265	7942.67	20735.35	-1.3844	3.461e-39	2.5902e-36	6961	6783	8815	21131	28309	17781	PEG10	paternally expressed 10 [Source:HGNC Symbol;Acc:HGNC:14005]
ENSG00000141506	898.28	3335.34	-1.892	2.2172e-37	1.6255e-34	740	764	1053	2925	4634	3186	PIK3R5	phosphoinositide-3-kinase regulatory subunit 5 [Source:HGNC Symbol;Acc:HGNC:30035]
ENSG00000178343	992.26	243.63	2.0233	5.6161e-37	4.035e-34	1092	879	819	277	309	204	SHISA3	shisa family member 3 [Source:HGNC Symbol;Acc:HGNC:25159]
ENSG00000129538	2853.15	889.18	1.6827	2.2146e-36	1.5599e-33	2662	2264	3175	806	1148	897	RNASE1	ribonuclease A family member 1, pancreatic [Source:HGNC Symbol;Acc:HGNC:10044]
ENSG00000163508	2160.26	6171.53	-1.5146	2.8454e-36	1.9657e-33	2027	2122	1946	5654	8200	5993	EOMES	eomesodermin [Source:HGNC Symbol;Acc:HGNC:3372]
ENSG00000106392	3593.28	9432.5	-1.3923	3.129e-36	2.1209e-33	3182	3003	4023	9411	12835	8288	C1GALT1	core 1 synthase, glycoprotein-N-acetylgalactosamine 3-beta-galactosyltransferase 1 [Source:HGNC Symbol;Acc:HGNC:24337]
ENSG00000180828	764.53	172.92	2.1485	5.963e-36	3.9669e-33	794	678	683	152	206	192	BHLHE22	basic helix-loop-helix family member e22 [Source:HGNC Symbol;Acc:HGNC:11963]
ENSG00000100906	1506	3755.19	-1.3184	6.873e-36	4.4892e-33	1469	1323	1465	3667	4943	3497	NFKBIA	NFKB inhibitor alpha [Source:HGNC Symbol;Acc:HGNC:7797]
ENSG00000158813	341.65	1360.07	-1.9914	1.0366e-35	6.6496e-33	253	299	423	1301	1828	1259	EDA	ectodysplasin A [Source:HGNC Symbol;Acc:HGNC:3157]
ENSG00000174640	244.57	1041.9	-2.0905	2.3698e-35	1.4678e-32	211	209	275	978	1534	874	SLCO2A1	solute carrier organic anion transporter family member 2A1 [Source:HGNC Symbol;Acc:HGNC:10955]
ENSG00000150556	295.25	46.58	2.6585	2.9884e-35	1.8196e-32	299	263	271	61	52	38	LYPD6B	LY6/PLAUR domain containing 6B [Source:HGNC Symbol;Acc:HGNC:27018]
ENSG00000101144	720.61	248.43	1.5358	3.4715e-35	2.0114e-32	716	638	681	284	287	229	BMP7	bone morphogenetic protein 7 [Source:HGNC Symbol;Acc:HGNC:1074]
ENSG00000164946	311.93	975.34	-1.6461	2.072e-34	1.168e-31	317	277	286	975	1281	892	FREM1	FRAS1 related extracellular matrix 1 [Source:HGNC Symbol;Acc:HGNC:23399]
ENSG00000065320	676.44	2113.93	-1.6434	2.0808e-34	1.168e-31	541	634	747	1976	2899	1949	NTN1	netrin 1 [Source:HGNC Symbol;Acc:HGNC:8029]
ENSG00000162878	1027.05	342.53	1.5868	4.8828e-34	2.6986e-31	873	857	1192	367	383	346	PKDCC	protein kinase domain containing, cytoplasmic [Source:HGNC Symbol;Acc:HGNC:25123]
ENSG00000206527	1208.08	2986.32	-1.3062	1.1477e-33	6.1536e-31	1191	1088	1132	2976	3956	2712	HACD2	3-hydroxyacyl-CoA dehydratase 2 [Source:HGNC Symbol;Acc:HGNC:9640]
ENSG00000072274	3534.14	9470.71	-1.422	1.7338e-33	9.1595e-31	2784	3329	3932	9364	13038	8272	TFRC	transferrin receptor [Source:HGNC Symbol;Acc:HGNC:11763]
ENSG00000163527	4610.13	11208.19	-1.2817	8.2145e-33	4.2768e-30	4262	4085	4708	10657	15393	10168	STT3B	STT3 oligosaccharyltransferase complex catalytic subunit B [Source:HGNC Symbol;Acc:HGNC:30611]
ENSG00000179344	1173.22	2378.59	-1.0199	3.8277e-32	1.9594e-29	1097	1017	1209	2555	2996	2131	HLA-DQB1	major histocompatibility complex, class II, DQ beta 1 [Source:HGNC Symbol;Acc:HGNC:4944]
ENSG00000100767	371.27	65.51	2.4997	3.8726e-32	1.9594e-29	316	367	368	98	61	53	PAPLN	papilin, proteoglycan like sulfated glycoprotein [Source:HGNC Symbol;Acc:HGNC:19262]
ENSG00000162407	824.66	280.95	1.5528	4.1237e-32	2.0575e-29	815	701	816	280	366	260	PLPP3	phospholipid phosphatase 3 [Source:HGNC Symbol;Acc:HGNC:9229]
ENSG00000182372	793.89	1963.86	-1.3055	8.9809e-32	4.4196e-29	636	696	928	2087	2399	1837	CLN8	CLN8 transmembrane ER and ERGIC protein [Source:HGNC Symbol;Acc:HGNC:2079]
ENSG00000168314	1691.21	600.91	1.4943	1.4541e-31	7.0593e-29	1504	1411	1889	561	744	618	MOBP	myelin associated oligodendrocyte basic protein [Source:HGNC Symbol;Acc:HGNC:7189]
ENSG00000132031	785.42	2168.02	-1.4652	1.5429e-31	7.3902e-29	801	659	759	2077	2884	2028	MATN3	matrilin 3 [Source:HGNC Symbol;Acc:HGNC:6909]
ENSG00000196126	276.71	704.04	-1.3481	2.0891e-31	9.7835e-29	257	250	276	774	863	635	HLA-DRB1	major histocompatibility complex, class II, DR beta 1 [Source:HGNC Symbol;Acc:HGNC:4948]
ENSG00000134121	52.61	417.67	-2.9864	2.3001e-31	1.0593e-28	41	45	64	361	659	341	CHL1	cell adhesion molecule L1 like [Source:HGNC Symbol;Acc:HGNC:1939]
ENSG00000173867	304.72	1129.96	-1.8929	9.1296e-31	4.1515e-28	327	289	240	1103	1545	1007	-	novel transcript
ENSG00000151892	473.72	98.16	2.2679	9.7655e-31	4.3852e-28	430	424	488	148	92	78	GFRA1	GDNF family receptor alpha 1 [Source:HGNC Symbol;Acc:HGNC:4243]
ENSG00000228709	102.6	475.13	-2.2112	2.2465e-30	9.9635e-28	90	92	109	439	681	419	LINC02575	long intergenic non-protein coding RNA 2575 [Source:HGNC Symbol;Acc:HGNC:53747]
ENSG00000138650	4491.84	11851.46	-1.3996	2.9418e-30	1.2888e-27	3700	3987	5084	10871	16095	11222	PCDH10	protocadherin 10 [Source:HGNC Symbol;Acc:HGNC:13404]
ENSG00000266010	1550.26	4094.91	-1.4012	3.6378e-30	1.5558e-27	1378	1301	1724	3920	5672	3655	GATA6-AS1	GATA6 antisense RNA 1 (head to head) [Source:HGNC Symbol;Acc:HGNC:48840]
ENSG00000120937	172.51	664.74	-1.9454	4.4578e-30	1.884e-27	159	159	170	583	830	709	NPPB	natriuretic peptide B [Source:HGNC Symbol;Acc:HGNC:7940]
ENSG00000282024	4136.02	8638.67	-1.0625	5.0617e-30	2.1144e-27	3616	3655	4466	8606	11256	7996	-	novel transcript, antisense to GMPR
ENSG00000160180	199.91	11.04	4.1665	1.3843e-29	5.651e-27	178	176	213	23	6	7	TFF3	trefoil factor 3 [Source:HGNC Symbol;Acc:HGNC:11757]
ENSG00000155744	551.91	1680.02	-1.6052	1.6639e-29	6.7163e-27	444	483	644	1590	2305	1532	FAM126B	family with sequence similarity 126 member B [Source:HGNC Symbol;Acc:HGNC:28593]
ENSG00000277639	356.9	92.25	1.9548	1.7644e-29	7.0428e-27	297	321	396	106	101	89	-	novel protein
ENSG00000186493	175	18.22	3.2577	6.0681e-29	2.3955e-26	161	173	160	25	19	15	C5orf38	chromosome 5 open reading frame 38 [Source:HGNC Symbol;Acc:HGNC:24226]
ENSG00000271601	526.2	1253.09	-1.2514	1.7071e-28	6.5944e-26	446	474	574	1299	1628	1122	LIX1L	limb and CNS expressed 1 like [Source:HGNC Symbol;Acc:HGNC:28715]
ENSG00000126016	958.52	333.5	1.5254	1.0627e-27	4.0186e-25	745	876	1107	333	398	337	AMOT	angiomotin [Source:HGNC Symbol;Acc:HGNC:17810]
ENSG00000067082	3502.32	7806.84	-1.1562	1.4415e-27	5.3943e-25	2846	3055	4066	7986	10068	7137	KLF6	Kruppel like factor 6 [Source:HGNC Symbol;Acc:HGNC:2235]
ENSG00000139219	1021.91	418.26	1.2879	1.6319e-27	6.0436e-25	877	879	1148	508	487	358	COL2A1	collagen type II alpha 1 chain [Source:HGNC Symbol;Acc:HGNC:2200]
ENSG00000113532	523.26	1291.21	-1.3029	2.0939e-27	7.6757e-25	451	480	553	1271	1720	1178	ST8SIA4	ST8 alpha-N-acetyl-neuraminide alpha-2,8-sialyltransferase 4 [Source:HGNC Symbol;Acc:HGNC:10871]
ENSG00000003436	391.66	105.49	1.8943	4.2506e-27	1.5041e-24	383	366	356	132	104	102	TFPI	tissue factor pathway inhibitor [Source:HGNC Symbol;Acc:HGNC:11760]
ENSG00000073910	735.44	239.82	1.6178	4.2707e-27	1.5041e-24	657	578	857	294	254	223	FRY	FRY microtubule binding protein [Source:HGNC Symbol;Acc:HGNC:20367]
ENSG00000103316	518.39	143.36	1.8571	4.2252e-27	1.5041e-24	470	427	575	186	134	139	CRYM	crystallin mu [Source:HGNC Symbol;Acc:HGNC:2418]
ENSG00000076356	2192.91	6017.37	-1.4561	5.2469e-27	1.8124e-24	1755	1986	2496	5442	8448	5543	PLXNA2	plexin A2 [Source:HGNC Symbol;Acc:HGNC:9100]
ENSG00000188313	2357.19	5035.08	-1.095	5.2139e-27	1.8124e-24	2203	2115	2352	4818	6614	4781	PLSCR1	phospholipid scramblase 1 [Source:HGNC Symbol;Acc:HGNC:9092]
ENSG00000164292	10045.72	22284.76	-1.1495	7.0442e-27	2.4101e-24	9711	8926	9760	20951	30100	20812	RHOBTB3	Rho related BTB domain containing 3 [Source:HGNC Symbol;Acc:HGNC:18757]
ENSG00000145632	586.15	1424.12	-1.2812	8.6158e-27	2.92e-24	539	565	552	1834	1455	1294	PLK2	polo like kinase 2 [Source:HGNC Symbol;Acc:HGNC:19699]
ENSG00000131725	818.52	2101.52	-1.3597	1.0821e-26	3.6332e-24	718	663	947	2057	2784	1939	WDR44	WD repeat domain 44 [Source:HGNC Symbol;Acc:HGNC:30512]
ENSG00000170776	1612.5	3574.66	-1.1482	1.5236e-26	5.0678e-24	1362	1472	1743	3425	4637	3437	AKAP13	A-kinase anchoring protein 13 [Source:HGNC Symbol;Acc:HGNC:371]
ENSG00000125733	2806.98	5636.46	-1.0058	1.8058e-26	5.9514e-24	2614	2429	2909	5674	7426	5104	TRIP10	thyroid hormone receptor interactor 10 [Source:HGNC Symbol;Acc:HGNC:12304]
ENSG00000176597	390.02	1009.23	-1.3718	2.7454e-26	8.8851e-24	366	344	394	973	1340	941	B3GNT5	UDP-GlcNAc:betaGal beta-1,3-N-acetylglucosaminyltransferase 5 [Source:HGNC Symbol;Acc:HGNC:15684]
ENSG00000051382	1471.27	3096.6	-1.0733	2.7332e-26	8.8851e-24	1276	1325	1573	3039	4012	2922	PIK3CB	phosphatidylinositol-4,5-bisphosphate 3-kinase catalytic subunit beta [Source:HGNC Symbol;Acc:HGNC:8976]
ENSG00000143811	650.38	1377.84	-1.0834	8.1712e-26	2.5525e-23	640	580	617	1650	1485	1293	PYCR2	pyrroline-5-carboxylate reductase 2 [Source:HGNC Symbol;Acc:HGNC:30262]
ENSG00000096060	992.52	2261.72	-1.1877	1.0591e-25	3.2799e-23	779	1004	1032	2247	2791	2222	FKBP5	FKBP prolyl isomerase 5 [Source:HGNC Symbol;Acc:HGNC:3721]
ENSG00000171617	2354.85	6035.45	-1.3576	1.4079e-25	4.3229e-23	1948	2082	2665	5463	8338	5663	ENC1	ectodermal-neural cortex 1 [Source:HGNC Symbol;Acc:HGNC:3345]
ENSG00000239713	178.68	568.93	-1.6738	1.7012e-25	5.1793e-23	194	155	154	603	731	505	APOBEC3G	apolipoprotein B mRNA editing enzyme catalytic subunit 3G [Source:HGNC Symbol;Acc:HGNC:17357]
ENSG00000034239	141.63	3.8	5.2438	2.7874e-25	8.3447e-23	124	113	166	7	1	4	EFCAB1	EF-hand calcium binding domain 1 [Source:HGNC Symbol;Acc:HGNC:25678]
ENSG00000090539	255.54	36.39	2.8021	4.6546e-25	1.3819e-22	256	209	258	60	35	24	CHRD	chordin [Source:HGNC Symbol;Acc:HGNC:1949]
ENSG00000145864	129.89	421.81	-1.699	4.9552e-25	1.4472e-22	117	117	134	415	548	396	GABRB2	gamma-aminobutyric acid type A receptor subunit beta2 [Source:HGNC Symbol;Acc:HGNC:4082]
ENSG00000101445	330.84	970.11	-1.5498	5.4878e-25	1.5899e-22	249	286	409	984	1199	935	PPP1R16B	protein phosphatase 1 regulatory subunit 16B [Source:HGNC Symbol;Acc:HGNC:15850]
ENSG00000166575	1944.79	4019.76	-1.0476	5.9392e-25	1.7069e-22	1834	1736	1932	3910	5314	3738	TMEM135	transmembrane protein 135 [Source:HGNC Symbol;Acc:HGNC:26167]
ENSG00000160233	423.85	1289.87	-1.605	6.0209e-25	1.7166e-22	332	420	451	1135	1763	1252	LRRC3	leucine rich repeat containing 3 [Source:HGNC Symbol;Acc:HGNC:14965]
ENSG00000136842	176.63	689.15	-1.9633	9.4992e-25	2.666e-22	138	168	196	595	1008	626	TMOD1	tropomodulin 1 [Source:HGNC Symbol;Acc:HGNC:11871]
ENSG00000147852	1791.89	3754.17	-1.0666	1.0062e-24	2.8021e-22	1441	1630	2024	3830	4774	3494	VLDLR	very low density lipoprotein receptor [Source:HGNC Symbol;Acc:HGNC:12698]
ENSG00000275216	647.94	1335.45	-1.0429	3.4712e-24	9.5191e-22	541	590	709	1429	1677	1205	-	novel transcript
ENSG00000157856	228.24	29.33	2.957	5.2561e-24	1.4305e-21	183	186	282	47	25	23	DRC1	dynein regulatory complex subunit 1 [Source:HGNC Symbol;Acc:HGNC:24245]
ENSG00000279607	301.35	793.48	-1.3958	5.8301e-24	1.5747e-21	237	279	341	826	1038	702	-	novel transcript
ENSG00000115232	46.74	369.96	-2.9827	1.0558e-23	2.8094e-21	34	46	53	256	602	340	ITGA4	integrin subunit alpha 4 [Source:HGNC Symbol;Acc:HGNC:6140]
ENSG00000061337	480.02	1241.19	-1.3699	1.2381e-23	3.2703e-21	398	453	511	1141	1648	1203	LZTS1	leucine zipper tumor suppressor 1 [Source:HGNC Symbol;Acc:HGNC:13861]
ENSG00000121578	1881.67	4012.09	-1.0924	1.2946e-23	3.3947e-21	1713	1739	1873	3803	5426	3716	B4GALT4	beta-1,4-galactosyltransferase 4 [Source:HGNC Symbol;Acc:HGNC:927]
ENSG00000122824	554.83	1199.93	-1.1143	1.418e-23	3.6912e-21	541	524	500	1280	1527	1070	NUDT10	nudix hydrolase 10 [Source:HGNC Symbol;Acc:HGNC:17621]
ENSG00000115138	329.09	90.47	1.8633	1.9416e-23	5.0181e-21	332	278	320	87	117	87	POMC	proopiomelanocortin [Source:HGNC Symbol;Acc:HGNC:9201]
ENSG00000155158	1011.46	2031.09	-1.0053	4.4e-23	1.121e-20	926	845	1099	2071	2544	1922	TTC39B	tetratricopeptide repeat domain 39B [Source:HGNC Symbol;Acc:HGNC:23704]
ENSG00000059804	68359.04	155492.13	-1.1856	8.9048e-23	2.2528e-20	54832	60640	79055	148517	214293	139920	SLC2A3	solute carrier family 2 member 3 [Source:HGNC Symbol;Acc:HGNC:11007]
ENSG00000139865	211.04	43.4	2.2844	1.3951e-22	3.4564e-20	219	186	190	49	47	43	TTC6	tetratricopeptide repeat domain 6 [Source:HGNC Symbol;Acc:HGNC:19739]
ENSG00000127603	3124.95	6309.09	-1.0133	1.7264e-22	4.2479e-20	2434	2934	3518	6419	7854	6020	MACF1	microtubule actin crosslinking factor 1 [Source:HGNC Symbol;Acc:HGNC:13664]
ENSG00000185155	665.64	1841.55	-1.4694	2.2963e-22	5.5738e-20	740	631	496	2026	2252	1664	MIXL1	Mix paired-like homeobox [Source:HGNC Symbol;Acc:HGNC:13363]
ENSG00000249242	1186.08	2894.74	-1.2881	2.4381e-22	5.8782e-20	1243	1139	952	3017	3802	2546	TMEM150C	transmembrane protein 150C [Source:HGNC Symbol;Acc:HGNC:37263]
ENSG00000151014	313.22	789.03	-1.3313	2.5591e-22	6.1288e-20	257	307	324	934	789	798	NOCT	nocturnin [Source:HGNC Symbol;Acc:HGNC:14254]
ENSG00000115353	197.93	30.29	2.7057	3.0473e-22	7.2498e-20	172	151	241	43	30	25	TACR1	tachykinin receptor 1 [Source:HGNC Symbol;Acc:HGNC:11526]
ENSG00000182492	285.95	67.59	2.0808	3.6159e-22	8.4902e-20	237	241	336	91	68	59	BGN	biglycan [Source:HGNC Symbol;Acc:HGNC:1044]
ENSG00000173221	784.06	1730.26	-1.1425	5.2777e-22	1.2312e-19	741	700	777	1709	2369	1523	GLRX	glutaredoxin [Source:HGNC Symbol;Acc:HGNC:4330]
ENSG00000149090	551.14	240.92	1.1933	5.5765e-22	1.2924e-19	504	525	529	264	289	223	PAMR1	peptidase domain containing associated with muscle regeneration 1 [Source:HGNC Symbol;Acc:HGNC:24554]
ENSG00000109255	406.43	1041.24	-1.3577	6.2608e-22	1.4417e-19	396	356	397	968	1417	973	NMU	neuromedin U [Source:HGNC Symbol;Acc:HGNC:7859]
ENSG00000117036	1339.91	2966.43	-1.1461	8.1521e-22	1.8535e-19	1098	1148	1568	2960	3894	2719	ETV3	ETS variant transcription factor 3 [Source:HGNC Symbol;Acc:HGNC:3492]
ENSG00000112972	4870.68	10615.95	-1.124	8.3605e-22	1.8771e-19	4137	4147	5566	10354	14596	9404	HMGCS1	3-hydroxy-3-methylglutaryl-CoA synthase 1 [Source:HGNC Symbol;Acc:HGNC:5007]
ENSG00000164458	558.93	184.63	1.5961	1.0446e-21	2.3307e-19	606	502	464	216	216	164	TBXT	T-box transcription factor T [Source:HGNC Symbol;Acc:HGNC:11515]
ENSG00000183378	74.5	268.76	-1.8518	1.1158e-21	2.4743e-19	71	63	77	289	343	237	OVCH2	ovochymase 2 [Source:HGNC Symbol;Acc:HGNC:29970]
ENSG00000049089	619.43	1293.39	-1.0628	2.3182e-21	5.078e-19	600	538	614	1328	1695	1157	COL9A2	collagen type IX alpha 2 chain [Source:HGNC Symbol;Acc:HGNC:2218]
ENSG00000152315	115.39	10.16	3.5271	2.7407e-21	5.9671e-19	104	103	120	12	8	12	KCNK13	potassium two pore domain channel subfamily K member 13 [Source:HGNC Symbol;Acc:HGNC:6275]
ENSG00000165215	509.43	159.5	1.6751	3.222e-21	6.9727e-19	528	376	539	159	206	149	CLDN3	claudin 3 [Source:HGNC Symbol;Acc:HGNC:2045]
ENSG00000105289	611.08	283.23	1.111	3.4523e-21	7.4264e-19	555	548	628	322	314	273	TJP3	tight junction protein 3 [Source:HGNC Symbol;Acc:HGNC:11829]
ENSG00000170561	534.27	182.7	1.5475	4.3325e-21	9.2644e-19	421	509	588	244	189	157	IRX2	iroquois homeobox 2 [Source:HGNC Symbol;Acc:HGNC:14359]
ENSG00000159713	247.82	39	2.6715	8.6153e-21	1.8206e-18	216	168	324	32	53	40	TPPP3	tubulin polymerization promoting protein family member 3 [Source:HGNC Symbol;Acc:HGNC:24162]
ENSG00000115183	610.29	1368.2	-1.1641	9.7269e-21	2.0434e-18	490	559	686	1375	1810	1235	TANC1	tetratricopeptide repeat, ankyrin repeat and coiled-coil containing 1 [Source:HGNC Symbol;Acc:HGNC:29364]
ENSG00000138193	474.25	1041.3	-1.1343	1.2932e-20	2.6854e-18	412	431	502	1021	1366	970	PLCE1	phospholipase C epsilon 1 [Source:HGNC Symbol;Acc:HGNC:17175]
ENSG00000168772	158.28	23.33	2.7537	2.0411e-20	4.1661e-18	151	126	172	35	24	17	CXXC4	CXXC finger protein 4 [Source:HGNC Symbol;Acc:HGNC:24593]
ENSG00000228863	80.02	325.79	-2.0246	2.1978e-20	4.4356e-18	72	69	86	282	458	310	-	novel transcript, antisense to CD48
ENSG00000255666	466.91	1639.22	-1.8102	2.2126e-20	4.4406e-18	279	442	616	1556	1961	1719	LINC02700	long intergenic non-protein coding RNA 2700 [Source:HGNC Symbol;Acc:HGNC:54214]
ENSG00000106003	1181.34	407.76	1.5359	2.2551e-20	4.5008e-18	983	1055	1319	558	349	397	LFNG	LFNG O-fucosylpeptide 3-beta-N-acetylglucosaminyltransferase [Source:HGNC Symbol;Acc:HGNC:6560]
ENSG00000135447	358.25	119.9	1.5748	3.0237e-20	5.9358e-18	351	320	341	154	138	97	PPP1R1A	protein phosphatase 1 regulatory inhibitor subunit 1A [Source:HGNC Symbol;Acc:HGNC:9286]
ENSG00000135723	415.24	896.56	-1.1117	3.1813e-20	6.2112e-18	348	433	393	1017	1114	771	FHOD1	formin homology 2 domain containing 1 [Source:HGNC Symbol;Acc:HGNC:17905]
ENSG00000115255	651.71	304.17	1.1023	9.8699e-20	1.8564e-17	590	577	680	341	326	306	REEP6	receptor accessory protein 6 [Source:HGNC Symbol;Acc:HGNC:30078]
ENSG00000118263	1002.82	2125.09	-1.0824	1.2416e-19	2.3111e-17	771	895	1191	2228	2535	2061	KLF7	Kruppel like factor 7 [Source:HGNC Symbol;Acc:HGNC:6350]
ENSG00000162849	499.93	215.73	1.2116	1.5163e-19	2.8077e-17	469	475	468	258	241	196	KIF26B	kinesin family member 26B [Source:HGNC Symbol;Acc:HGNC:25484]
ENSG00000114698	162.96	455.49	-1.4833	2.1006e-19	3.8111e-17	151	149	161	432	608	428	PLSCR4	phospholipid scramblase 4 [Source:HGNC Symbol;Acc:HGNC:16497]
ENSG00000127863	501.99	195.97	1.3537	2.1491e-19	3.8797e-17	452	422	551	225	254	158	TNFRSF19	TNF receptor superfamily member 19 [Source:HGNC Symbol;Acc:HGNC:11915]
ENSG00000184557	566.98	1268.58	-1.1605	2.1883e-19	3.9307e-17	453	488	674	1292	1586	1204	SOCS3	suppressor of cytokine signaling 3 [Source:HGNC Symbol;Acc:HGNC:19391]
ENSG00000178882	138.03	20.12	2.7871	2.471e-19	4.3944e-17	125	135	130	27	16	21	RFLNA	refilin A [Source:HGNC Symbol;Acc:HGNC:27051]
ENSG00000112541	324.87	792.15	-1.2876	3.1657e-19	5.5475e-17	319	297	301	796	1091	681	PDE10A	phosphodiesterase 10A [Source:HGNC Symbol;Acc:HGNC:8772]
ENSG00000230316	185.66	17.66	3.3926	4.8318e-19	8.3853e-17	117	219	191	32	11	14	FEZF1-AS1	FEZF1 antisense RNA 1 [Source:HGNC Symbol;Acc:HGNC:41001]
ENSG00000172469	2061.2	4629.76	-1.1678	5.3907e-19	9.2658e-17	2109	1878	1822	4278	6385	4281	MANEA	mannosidase endo-alpha [Source:HGNC Symbol;Acc:HGNC:21072]
ENSG00000126010	597.33	1257.84	-1.0743	9.0239e-19	1.5148e-16	523	506	668	1325	1672	1079	GRPR	gastrin releasing peptide receptor [Source:HGNC Symbol;Acc:HGNC:4609]
ENSG00000105855	510.76	224.91	1.1841	1.188e-18	1.9851e-16	456	433	561	252	263	209	ITGB8	integrin subunit beta 8 [Source:HGNC Symbol;Acc:HGNC:6163]
ENSG00000286467	239.43	570.1	-1.2539	1.9613e-18	3.2469e-16	219	248	208	619	721	503	-	novel transcript
ENSG00000177359	554.04	225.88	1.2958	2.2362e-18	3.6682e-16	487	467	620	220	287	219	-	ovostatin 2
ENSG00000153208	927.92	1908.44	-1.0397	4.8753e-18	7.8188e-16	803	756	1081	1934	2457	1763	MERTK	MER proto-oncogene, tyrosine kinase [Source:HGNC Symbol;Acc:HGNC:7027]
ENSG00000101825	282.09	692.19	-1.2955	4.9661e-18	7.929e-16	260	260	278	647	947	640	MXRA5	matrix remodeling associated 5 [Source:HGNC Symbol;Acc:HGNC:7539]
ENSG00000105974	275.11	813.4	-1.5636	5.177e-18	8.1929e-16	236	289	252	1048	698	844	CAV1	caveolin 1 [Source:HGNC Symbol;Acc:HGNC:1527]
ENSG00000173947	408.89	164.07	1.317	6.7139e-18	1.0532e-15	388	338	433	199	183	147	PIFO	primary cilia formation [Source:HGNC Symbol;Acc:HGNC:27009]
ENSG00000169851	1149.75	479.22	1.2635	6.7912e-18	1.0607e-15	1195	995	1053	434	602	497	PCDH7	protocadherin 7 [Source:HGNC Symbol;Acc:HGNC:8659]
ENSG00000263146	271.16	90.31	1.5861	7.2586e-18	1.1288e-15	241	240	288	114	96	81	LINC01896	long intergenic non-protein coding RNA 1896 [Source:HGNC Symbol;Acc:HGNC:52715]
ENSG00000171587	368.12	813.38	-1.1431	9.2853e-18	1.4316e-15	318	326	401	795	1073	755	DSCAM	DS cell adhesion molecule [Source:HGNC Symbol;Acc:HGNC:3039]
ENSG00000240024	1000.18	2115.7	-1.0808	1.5726e-17	2.404e-15	920	830	1088	2009	2900	1926	LINC00888	long intergenic non-protein coding RNA 888 [Source:HGNC Symbol;Acc:HGNC:48575]
ENSG00000204335	682.2	259.84	1.3898	2.2165e-17	3.3597e-15	728	602	591	343	291	209	SP5	Sp5 transcription factor [Source:HGNC Symbol;Acc:HGNC:14529]
ENSG00000165323	218.32	543.82	-1.3152	2.3267e-17	3.4972e-15	170	203	248	544	708	502	FAT3	FAT atypical cadherin 3 [Source:HGNC Symbol;Acc:HGNC:23112]
ENSG00000172164	257.57	80.82	1.6697	4.2398e-17	6.168e-15	260	227	240	104	87	70	SNTB1	syntrophin beta 1 [Source:HGNC Symbol;Acc:HGNC:11168]
ENSG00000225783	1629.93	629.07	1.3735	4.6231e-17	6.6968e-15	1147	1375	2141	729	758	547	MIAT	myocardial infarction associated transcript [Source:HGNC Symbol;Acc:HGNC:33425]
ENSG00000078081	13.55	122.72	-3.189	5.0486e-17	7.2547e-15	15	13	10	120	187	94	LAMP3	lysosomal associated membrane protein 3 [Source:HGNC Symbol;Acc:HGNC:14582]
ENSG00000040731	153.41	27.56	2.4758	6.9471e-17	9.8643e-15	141	109	187	35	30	24	CDH10	cadherin 10 [Source:HGNC Symbol;Acc:HGNC:1749]
ENSG00000114861	488.51	224.59	1.1192	7.5511e-17	1.068e-14	464	465	450	252	272	201	FOXP1	forkhead box P1 [Source:HGNC Symbol;Acc:HGNC:3823]
ENSG00000164128	580.73	246.41	1.2337	7.7771e-17	1.0956e-14	568	558	511	262	328	209	NPY1R	neuropeptide Y receptor Y1 [Source:HGNC Symbol;Acc:HGNC:7956]
ENSG00000227640	157.67	31.15	2.34	8.1568e-17	1.1446e-14	169	149	125	35	35	30	SOX21-AS1	SOX21 antisense divergent transcript 1 [Source:HGNC Symbol;Acc:HGNC:39807]
ENSG00000136574	545.71	1234.01	-1.1787	9.7206e-17	1.3535e-14	585	518	430	1329	1535	1118	GATA4	GATA binding protein 4 [Source:HGNC Symbol;Acc:HGNC:4173]
ENSG00000128274	493.82	193.61	1.3549	1.3353e-16	1.845e-14	416	416	573	188	226	204	A4GALT	alpha 1,4-galactosyltransferase (P blood group) [Source:HGNC Symbol;Acc:HGNC:18149]
ENSG00000136059	335.7	135.29	1.3088	1.3806e-16	1.9002e-14	290	308	354	160	163	115	VILL	villin like [Source:HGNC Symbol;Acc:HGNC:30906]
ENSG00000183287	326.7	90.06	1.8644	1.4537e-16	1.9857e-14	253	254	427	99	93	95	CCBE1	collagen and calcium binding EGF domains 1 [Source:HGNC Symbol;Acc:HGNC:29426]
ENSG00000138119	424.88	877.12	-1.0463	1.9392e-16	2.6092e-14	377	409	416	866	1171	796	MYOF	myoferlin [Source:HGNC Symbol;Acc:HGNC:3656]
ENSG00000166444	501.57	1107.09	-1.1418	2.7731e-16	3.676e-14	428	438	559	1042	1513	1019	DENND2B	DENN domain containing 2B [Source:HGNC Symbol;Acc:HGNC:11350]
ENSG00000154188	31.17	164.47	-2.4035	2.8756e-16	3.784e-14	22	39	27	191	218	127	ANGPT1	angiopoietin 1 [Source:HGNC Symbol;Acc:HGNC:484]
ENSG00000152760	116.51	16.47	2.8234	2.9384e-16	3.8525e-14	121	86	123	14	23	16	DYNLT5	dynein light chain Tctex-type family member 5 [Source:HGNC Symbol;Acc:HGNC:26882]
ENSG00000134207	481.34	135.94	1.8221	3.6845e-16	4.7612e-14	385	469	512	217	120	104	SYT6	synaptotagmin 6 [Source:HGNC Symbol;Acc:HGNC:18638]
ENSG00000122644	808.06	383.63	1.0748	3.7836e-16	4.8718e-14	790	731	761	491	387	355	ARL4A	ADP ribosylation factor like GTPase 4A [Source:HGNC Symbol;Acc:HGNC:695]
ENSG00000204983	211.12	60.3	1.8106	3.8082e-16	4.8859e-14	222	174	200	69	64	60	PRSS1	serine protease 1 [Source:HGNC Symbol;Acc:HGNC:9475]
ENSG00000235979	129.32	418.65	-1.6988	4.6226e-16	5.8888e-14	136	129	98	417	598	346	-	novel transcript
ENSG00000125735	63.36	206.15	-1.7038	4.9309e-16	6.1997e-14	60	59	60	219	258	188	TNFSF14	TNF superfamily member 14 [Source:HGNC Symbol;Acc:HGNC:11930]
ENSG00000137486	561.35	1201.7	-1.0979	5.6342e-16	7.0524e-14	451	567	573	1130	1598	1142	ARRB1	arrestin beta 1 [Source:HGNC Symbol;Acc:HGNC:711]
ENSG00000006016	259.56	91.39	1.5009	6.1386e-16	7.6571e-14	241	229	265	111	113	73	CRLF1	cytokine receptor like factor 1 [Source:HGNC Symbol;Acc:HGNC:2364]
ENSG00000251348	65.16	289.18	-2.1447	6.6929e-16	8.3195e-14	52	41	94	275	395	264	HSPD1P11	heat shock protein family D (Hsp60) member 1 pseudogene 11 [Source:HGNC Symbol;Acc:HGNC:35142]
ENSG00000115226	644.52	318.81	1.017	7.0613e-16	8.7473e-14	581	646	593	346	357	318	FNDC4	fibronectin type III domain containing 4 [Source:HGNC Symbol;Acc:HGNC:20239]
ENSG00000198673	155.8	38.03	2.0381	8.834e-16	1.0794e-13	133	132	178	42	43	37	TAFA2	TAFA chemokine like family member 2 [Source:HGNC Symbol;Acc:HGNC:21589]
ENSG00000185652	125.12	21.88	2.5094	9.22e-16	1.119e-13	119	121	113	19	33	19	NTF3	neurotrophin 3 [Source:HGNC Symbol;Acc:HGNC:8023]
ENSG00000021645	518.43	194.77	1.4085	9.7541e-16	1.1798e-13	451	430	593	258	237	141	NRXN3	neurexin 3 [Source:HGNC Symbol;Acc:HGNC:8010]
ENSG00000180340	811.52	399.53	1.024	1.0427e-15	1.2528e-13	708	674	925	413	477	392	FZD2	frizzled class receptor 2 [Source:HGNC Symbol;Acc:HGNC:4040]
ENSG00000102908	806.49	1697.46	-1.0724	1.1004e-15	1.3134e-13	613	714	972	1697	2058	1688	NFAT5	nuclear factor of activated T cells 5 [Source:HGNC Symbol;Acc:HGNC:7774]
ENSG00000171956	108.03	10.34	3.3911	1.1979e-15	1.4156e-13	131	78	95	16	7	10	FOXB1	forkhead box B1 [Source:HGNC Symbol;Acc:HGNC:3799]
ENSG00000162415	338.96	682.33	-1.0103	1.3822e-15	1.6274e-13	301	336	321	703	877	622	ZSWIM5	zinc finger SWIM-type containing 5 [Source:HGNC Symbol;Acc:HGNC:29299]
ENSG00000286468	169.76	460.28	-1.4426	1.5303e-15	1.7907e-13	169	176	132	493	612	388	-	novel transcript
ENSG00000258977	108.38	379.52	-1.8127	1.8264e-15	2.1234e-13	129	103	71	402	489	336	LINC01467	long intergenic non-protein coding RNA 1467 [Source:HGNC Symbol;Acc:HGNC:50911]
ENSG00000141314	209.31	51.28	2.0257	2.2562e-15	2.5895e-13	193	205	193	79	46	41	RHBDL3	rhomboid like 3 [Source:HGNC Symbol;Acc:HGNC:16502]
ENSG00000254951	33.09	160.68	-2.2789	3.0759e-15	3.4968e-13	29	28	37	146	235	140	-	novel transcript, sense overlapping OR5P2, OR5P3 and OR5P1P
ENSG00000104321	303.05	765.98	-1.3398	3.7257e-15	4.1956e-13	334	280	237	757	1017	699	TRPA1	transient receptor potential cation channel subfamily A member 1 [Source:HGNC Symbol;Acc:HGNC:497]
ENSG00000198910	740.14	1552.13	-1.0678	5.4733e-15	6.0499e-13	563	686	858	1544	2090	1385	L1CAM	L1 cell adhesion molecule [Source:HGNC Symbol;Acc:HGNC:6470]
ENSG00000214513	87.21	3.2	4.6975	5.6828e-15	6.2622e-13	110	73	61	6	5	0	NOTO	notochord homeobox [Source:HGNC Symbol;Acc:HGNC:31839]
ENSG00000105479	215.26	41.28	2.3794	5.7611e-15	6.3098e-13	189	155	270	68	35	31	ODAD1	outer dynein arm docking complex subunit 1 [Source:HGNC Symbol;Acc:HGNC:26560]
ENSG00000088836	531.85	261.62	1.0225	6.489e-15	7.064e-13	460	468	582	311	309	226	SLC4A11	solute carrier family 4 member 11 [Source:HGNC Symbol;Acc:HGNC:16438]
ENSG00000162951	147.54	29.92	2.3033	8.3825e-15	9.0703e-13	165	115	136	40	28	28	LRRTM1	leucine rich repeat transmembrane neuronal 1 [Source:HGNC Symbol;Acc:HGNC:19408]
ENSG00000151023	75.04	2.13	5.1137	9.9971e-15	1.0784e-12	79	60	73	5	1	1	ENKUR	enkurin, TRPC channel interacting protein [Source:HGNC Symbol;Acc:HGNC:28388]
ENSG00000107562	316.46	100.34	1.6558	1.0026e-14	1.0784e-12	279	299	318	150	90	84	CXCL12	C-X-C motif chemokine ligand 12 [Source:HGNC Symbol;Acc:HGNC:10672]
ENSG00000155816	269.33	540.19	-1.0055	1.684e-14	1.7484e-12	266	247	247	577	661	502	FMN2	formin 2 [Source:HGNC Symbol;Acc:HGNC:14074]
ENSG00000110786	456.47	205.47	1.1492	2.6268e-14	2.6885e-12	372	419	506	242	257	168	PTPN5	protein tyrosine phosphatase non-receptor type 5 [Source:HGNC Symbol;Acc:HGNC:9657]
ENSG00000260788	69.22	2.76	4.6327	2.8171e-14	2.8751e-12	78	55	62	4	3	2	-	novel transcript, antisense to CDH13
ENSG00000139508	59.61	195.34	-1.7169	3.0961e-14	3.1509e-12	62	53	53	225	248	161	SLC46A3	solute carrier family 46 member 3 [Source:HGNC Symbol;Acc:HGNC:27501]
ENSG00000103150	413.96	882.85	-1.0939	3.6949e-14	3.7285e-12	398	405	364	845	1199	807	MLYCD	malonyl-CoA decarboxylase [Source:HGNC Symbol;Acc:HGNC:7150]
ENSG00000010319	364.65	138.69	1.3951	4.3029e-14	4.2938e-12	307	302	429	182	142	123	SEMA3G	semaphorin 3G [Source:HGNC Symbol;Acc:HGNC:30400]
ENSG00000184677	557.47	1115.63	-1.0006	5.013e-14	4.9747e-12	473	543	563	1033	1479	1077	ZBTB40	zinc finger and BTB domain containing 40 [Source:HGNC Symbol;Acc:HGNC:29045]
ENSG00000162543	156.9	45.76	1.7785	7.1987e-14	7.0465e-12	151	146	146	49	54	44	UBXN10	UBX domain protein 10 [Source:HGNC Symbol;Acc:HGNC:26354]
ENSG00000177508	208.64	66.82	1.637	9.4722e-14	9.1473e-12	195	213	180	74	88	55	IRX3	iroquois homeobox 3 [Source:HGNC Symbol;Acc:HGNC:14360]
ENSG00000254447	44.41	188.18	-2.0862	9.6005e-14	9.2216e-12	52	34	39	163	262	181	OR7E11P	olfactory receptor family 7 subfamily E member 11 pseudogene [Source:HGNC Symbol;Acc:HGNC:8382]
ENSG00000066405	200.28	45.28	2.1393	9.8168e-14	9.4042e-12	139	182	251	68	49	31	CLDN18	claudin 18 [Source:HGNC Symbol;Acc:HGNC:2039]
ENSG00000055732	242.58	92.47	1.3884	1.0197e-13	9.6912e-12	238	219	228	103	115	81	MCOLN3	mucolipin TRP cation channel 3 [Source:HGNC Symbol;Acc:HGNC:13358]
ENSG00000075388	289.42	120.2	1.2667	1.7731e-13	1.6588e-11	278	239	303	132	148	108	FGF4	fibroblast growth factor 4 [Source:HGNC Symbol;Acc:HGNC:3682]
ENSG00000116774	1823.52	794.67	1.1987	1.8101e-13	1.689e-11	1492	1768	1912	1132	679	738	OLFML3	olfactomedin like 3 [Source:HGNC Symbol;Acc:HGNC:24956]
ENSG00000251410	18.41	100.37	-2.4485	2.396e-13	2.1902e-11	20	14	18	117	113	93	-	novel transcript
ENSG00000092850	223.04	66.34	1.7511	2.5409e-13	2.3167e-11	225	159	249	86	65	62	TEKT2	tektin 2 [Source:HGNC Symbol;Acc:HGNC:11725]
ENSG00000177283	1867.36	875.49	1.0931	2.7832e-13	2.5184e-11	1998	1808	1437	879	1028	894	FZD8	frizzled class receptor 8 [Source:HGNC Symbol;Acc:HGNC:4046]
ENSG00000178150	345.45	152.77	1.1784	3.3667e-13	3.0236e-11	325	280	375	178	169	144	ZNF114	zinc finger protein 114 [Source:HGNC Symbol;Acc:HGNC:12894]
ENSG00000157240	242.9	96.44	1.3306	3.4364e-13	3.0785e-11	217	212	260	113	116	83	FZD1	frizzled class receptor 1 [Source:HGNC Symbol;Acc:HGNC:4038]
ENSG00000213694	1551.72	3137.62	-1.0162	4.0803e-13	3.6193e-11	1628	1551	1177	3226	3704	3126	S1PR3	sphingosine-1-phosphate receptor 3 [Source:HGNC Symbol;Acc:HGNC:3167]
ENSG00000196549	864.8	1743.28	-1.0108	5.2002e-13	4.5676e-11	730	743	986	1575	2363	1674	MME	membrane metalloendopeptidase [Source:HGNC Symbol;Acc:HGNC:7154]
ENSG00000285933	76.43	216.5	-1.5056	5.3784e-13	4.7125e-11	79	73	63	235	260	202	-	novel transcript
ENSG00000213085	148.26	34.65	2.0908	5.3969e-13	4.7172e-11	132	114	176	50	38	25	CFAP45	cilia and flagella associated protein 45 [Source:HGNC Symbol;Acc:HGNC:17229]
ENSG00000114638	46.23	179.97	-1.9653	6.3731e-13	5.4772e-11	50	42	38	163	261	159	UPK1B	uroplakin 1B [Source:HGNC Symbol;Acc:HGNC:12578]
ENSG00000165309	91.81	6.81	3.7145	6.8676e-13	5.8881e-11	94	70	96	16	6	1	ARMC3	armadillo repeat containing 3 [Source:HGNC Symbol;Acc:HGNC:30964]
ENSG00000115380	303.82	112.48	1.4356	7.3167e-13	6.2582e-11	250	268	346	151	105	105	EFEMP1	EGF containing fibulin extracellular matrix protein 1 [Source:HGNC Symbol;Acc:HGNC:3218]
ENSG00000197406	897.19	1854.09	-1.0473	8.1282e-13	6.9018e-11	766	794	988	1721	2720	1579	DIO3	iodothyronine deiodinase 3 [Source:HGNC Symbol;Acc:HGNC:2885]
ENSG00000198797	79.88	4.48	4.1198	8.9547e-13	7.5691e-11	73	63	91	12	2	1	BRINP2	BMP/retinoic acid inducible neural specific 2 [Source:HGNC Symbol;Acc:HGNC:13746]
ENSG00000101670	197.86	446.8	-1.1746	1.0129e-12	8.4817e-11	153	183	227	477	594	378	LIPG	lipase G, endothelial type [Source:HGNC Symbol;Acc:HGNC:6623]
ENSG00000179178	336.19	151.35	1.1513	1.1494e-12	9.5362e-11	303	286	365	188	165	135	TMEM125	transmembrane protein 125 [Source:HGNC Symbol;Acc:HGNC:28275]
ENSG00000172575	323.9	145.74	1.1523	1.1798e-12	9.7436e-11	283	277	360	158	179	133	RASGRP1	RAS guanyl releasing protein 1 [Source:HGNC Symbol;Acc:HGNC:9878]
ENSG00000077327	113.45	25.61	2.1509	1.4304e-12	1.1786e-10	115	91	115	32	25	25	SPAG6	sperm associated antigen 6 [Source:HGNC Symbol;Acc:HGNC:11215]
ENSG00000198844	387.75	180.87	1.096	1.8442e-12	1.4922e-10	351	364	382	197	244	147	ARHGEF15	Rho guanine nucleotide exchange factor 15 [Source:HGNC Symbol;Acc:HGNC:15590]
ENSG00000110328	143.79	305.61	-1.0878	2.9104e-12	2.2878e-10	130	133	144	337	363	284	GALNT18	polypeptide N-acetylgalactosaminyltransferase 18 [Source:HGNC Symbol;Acc:HGNC:30488]
ENSG00000101384	1518.67	735.17	1.0471	4.3569e-12	3.4026e-10	1151	1241	1947	892	813	664	JAG1	jagged canonical Notch ligand 1 [Source:HGNC Symbol;Acc:HGNC:6188]
ENSG00000170703	235.09	50.1	2.231	4.7784e-12	3.7236e-10	209	194	265	88	30	43	TTLL6	tubulin tyrosine ligase like 6 [Source:HGNC Symbol;Acc:HGNC:26664]
ENSG00000164393	15.24	87.83	-2.5312	5.3681e-12	4.1294e-10	16	13	14	92	119	74	ADGRF2	adhesion G protein-coupled receptor F2 [Source:HGNC Symbol;Acc:HGNC:18991]
ENSG00000145536	315.31	104.97	1.5822	5.7482e-12	4.4123e-10	283	256	357	160	111	72	ADAMTS16	ADAM metallopeptidase with thrombospondin type 1 motif 16 [Source:HGNC Symbol;Acc:HGNC:17108]
ENSG00000175471	76.81	208.42	-1.439	5.8513e-12	4.4739e-10	58	79	81	251	234	187	MCTP1	multiple C2 and transmembrane domain containing 1 [Source:HGNC Symbol;Acc:HGNC:26183]
ENSG00000172201	343.57	171.05	1.0058	6.2037e-12	4.7216e-10	322	309	341	188	205	158	ID4	inhibitor of DNA binding 4, HLH protein [Source:HGNC Symbol;Acc:HGNC:5363]
ENSG00000181085	519.05	243.1	1.0909	6.305e-12	4.7886e-10	437	457	581	302	309	182	MAPK15	mitogen-activated protein kinase 15 [Source:HGNC Symbol;Acc:HGNC:24667]
ENSG00000184226	186.55	50.85	1.8791	1.0026e-11	7.4571e-10	149	132	253	56	57	50	PCDH9	protocadherin 9 [Source:HGNC Symbol;Acc:HGNC:8661]
ENSG00000128394	208.31	434.82	-1.0637	1.0079e-11	7.4656e-10	187	223	177	469	535	398	APOBEC3F	apolipoprotein B mRNA editing enzyme catalytic subunit 3F [Source:HGNC Symbol;Acc:HGNC:17356]
ENSG00000048540	75.83	12.41	2.6096	1.1996e-11	8.7587e-10	75	69	70	16	13	11	LMO3	LIM domain only 3 [Source:HGNC Symbol;Acc:HGNC:6643]
ENSG00000212719	292.63	601.07	-1.0383	1.3134e-11	9.5395e-10	255	275	299	553	816	568	LINC02693	long intergenic non-protein coding RNA 2693 [Source:HGNC Symbol;Acc:HGNC:27904]
ENSG00000107242	108.6	268.08	-1.307	1.4543e-11	1.0491e-09	102	111	93	280	355	233	PIP5K1B	phosphatidylinositol-4-phosphate 5-kinase type 1 beta [Source:HGNC Symbol;Acc:HGNC:8995]
ENSG00000182890	135.08	40.72	1.7358	1.4855e-11	1.0694e-09	126	113	144	45	43	42	GLUD2	glutamate dehydrogenase 2 [Source:HGNC Symbol;Acc:HGNC:4336]
ENSG00000138795	96.24	18.12	2.4009	2.1232e-11	1.5164e-09	98	80	94	29	17	13	LEF1	lymphoid enhancer binding factor 1 [Source:HGNC Symbol;Acc:HGNC:6551]
ENSG00000223749	90.03	16.53	2.436	2.2955e-11	1.6329e-09	86	65	105	21	21	12	MIR503HG	MIR503 host gene [Source:HGNC Symbol;Acc:HGNC:28258]
ENSG00000257345	346.87	131.65	1.3978	2.5333e-11	1.7914e-09	363	356	254	135	156	131	LINC02413	long intergenic non-protein coding RNA 2413 [Source:HGNC Symbol;Acc:HGNC:53342]
ENSG00000142408	286.45	134.86	1.0853	4.2485e-11	2.9464e-09	262	281	266	151	162	122	CACNG8	calcium voltage-gated channel auxiliary subunit gamma 8 [Source:HGNC Symbol;Acc:HGNC:13628]
ENSG00000183833	111.46	27.09	2.0281	5.0862e-11	3.4803e-09	106	91	119	33	38	18	CFAP91	cilia and flagella associated protein 91 [Source:HGNC Symbol;Acc:HGNC:24010]
ENSG00000273604	260.85	107.89	1.2692	5.1853e-11	3.5414e-09	272	233	230	128	133	89	EPOP	elongin BC and polycomb repressive complex 2 associated protein [Source:HGNC Symbol;Acc:HGNC:34493]
ENSG00000253092	25.96	132.12	-2.3375	6.7824e-11	4.5457e-09	15	18	42	131	182	115	-	-
ENSG00000168398	103.26	234.62	-1.1849	6.9878e-11	4.666e-09	101	89	102	271	271	214	BDKRB2	bradykinin receptor B2 [Source:HGNC Symbol;Acc:HGNC:1030]
ENSG00000164619	125.24	314.84	-1.3335	8.6004e-11	5.7109e-09	135	116	101	311	435	274	BMPER	BMP binding endothelial regulator [Source:HGNC Symbol;Acc:HGNC:24154]
ENSG00000250240	96.4	264.05	-1.4577	1.0124e-10	6.6365e-09	98	96	77	253	379	225	-	novel transcript
ENSG00000106780	99.12	240.5	-1.2789	1.0916e-10	7.1298e-09	100	74	107	261	302	214	MEGF9	multiple EGF like domains 9 [Source:HGNC Symbol;Acc:HGNC:3234]
ENSG00000103460	301.46	139.44	1.1128	1.3463e-10	8.5753e-09	296	264	292	176	142	130	TOX3	TOX high mobility group box family member 3 [Source:HGNC Symbol;Acc:HGNC:11972]
ENSG00000164690	76.98	9.93	2.9533	1.3892e-10	8.802e-09	73	66	79	19	5	8	SHH	sonic hedgehog signaling molecule [Source:HGNC Symbol;Acc:HGNC:10848]
ENSG00000125398	285.21	135.39	1.0771	1.4427e-10	9.1245e-09	254	261	293	164	139	131	SOX9	SRY-box transcription factor 9 [Source:HGNC Symbol;Acc:HGNC:11204]
ENSG00000100852	633.41	1446.06	-1.1899	1.6091e-10	1.0088e-08	454	536	821	1237	1961	1445	ARHGAP5	Rho GTPase activating protein 5 [Source:HGNC Symbol;Acc:HGNC:675]
ENSG00000134253	277.4	117.08	1.2413	1.6452e-10	1.0278e-08	264	275	243	157	125	97	TRIM45	tripartite motif containing 45 [Source:HGNC Symbol;Acc:HGNC:19018]
ENSG00000255192	86.01	229.99	-1.4221	1.7353e-10	1.0823e-08	95	74	73	302	239	201	NANOGP8	Nanog homeobox retrogene P8 [Source:HGNC Symbol;Acc:HGNC:23106]
ENSG00000171246	322.68	6.46	5.6377	2.0197e-10	1.2488e-08	295	375	236	16	1	4	NPTX1	neuronal pentraxin 1 [Source:HGNC Symbol;Acc:HGNC:7952]
ENSG00000130528	184.97	67.61	1.4551	2.0249e-10	1.2498e-08	155	149	223	78	74	65	HRC	histidine rich calcium binding protein [Source:HGNC Symbol;Acc:HGNC:5178]
ENSG00000253686	53.27	150.42	-1.496	2.1541e-10	1.3206e-08	45	51	55	178	162	143	LINC01484	long intergenic non-protein coding RNA 1484 [Source:HGNC Symbol;Acc:HGNC:51136]
ENSG00000141052	51.77	156.48	-1.5979	2.4323e-10	1.4735e-08	41	61	44	185	176	143	MYOCD	myocardin [Source:HGNC Symbol;Acc:HGNC:16067]
ENSG00000111859	135.69	302.77	-1.1552	2.6381e-10	1.5744e-08	120	108	158	301	374	297	NEDD9	neural precursor cell expressed, developmentally down-regulated 9 [Source:HGNC Symbol;Acc:HGNC:7733]
ENSG00000283654	125.26	18.64	2.7317	2.6966e-10	1.6065e-08	122	111	121	40	15	7	LMLN2	leishmanolysin like peptidase 2 [Source:HGNC Symbol;Acc:HGNC:53647]
ENSG00000158296	304.04	119.46	1.3443	3.0281e-10	1.7981e-08	308	312	234	159	130	98	SLC13A3	solute carrier family 13 member 3 [Source:HGNC Symbol;Acc:HGNC:14430]
ENSG00000112562	101.77	25.74	1.9909	3.1186e-10	1.8487e-08	76	104	109	30	25	27	SMOC2	SPARC related modular calcium binding 2 [Source:HGNC Symbol;Acc:HGNC:20323]
ENSG00000169184	223.2	95.6	1.2187	4.3071e-10	2.5118e-08	202	193	238	117	119	75	MN1	MN1 proto-oncogene, transcriptional regulator [Source:HGNC Symbol;Acc:HGNC:7180]
ENSG00000198873	298.82	132.06	1.1807	4.4093e-10	2.559e-08	230	259	363	148	149	127	GRK5	G protein-coupled receptor kinase 5 [Source:HGNC Symbol;Acc:HGNC:4544]
ENSG00000179546	204.68	70.72	1.535	4.5477e-10	2.6339e-08	189	232	154	79	75	72	HTR1D	5-hydroxytryptamine receptor 1D [Source:HGNC Symbol;Acc:HGNC:5289]
ENSG00000154822	190.16	77.19	1.3058	4.553e-10	2.6339e-08	170	181	187	88	77	81	PLCL2	phospholipase C like 2 [Source:HGNC Symbol;Acc:HGNC:9064]
ENSG00000198125	150.74	48.92	1.626	4.9164e-10	2.8395e-08	150	108	170	50	59	48	MB	myoglobin [Source:HGNC Symbol;Acc:HGNC:6915]
ENSG00000133878	61.62	8.86	2.7848	4.9796e-10	2.8714e-08	57	49	69	13	10	6	DUSP26	dual specificity phosphatase 26 [Source:HGNC Symbol;Acc:HGNC:28161]
ENSG00000145934	38.62	134.36	-1.7967	5.6292e-10	3.2201e-08	31	33	46	188	137	110	TENM2	teneurin transmembrane protein 2 [Source:HGNC Symbol;Acc:HGNC:29943]
ENSG00000178573	188.71	80.34	1.2312	6.6155e-10	3.7426e-08	174	172	188	85	100	74	MAF	MAF bZIP transcription factor [Source:HGNC Symbol;Acc:HGNC:6776]
ENSG00000148204	159.25	37.23	2.1003	8.8023e-10	4.9026e-08	116	147	191	61	23	35	CRB2	crumbs cell polarity complex component 2 [Source:HGNC Symbol;Acc:HGNC:18688]
ENSG00000164434	360.01	179.28	1.0037	9.5783e-10	5.2937e-08	365	328	322	225	198	156	FABP7	fatty acid binding protein 7 [Source:HGNC Symbol;Acc:HGNC:3562]
ENSG00000248329	587.79	189.18	1.6351	1.013e-09	5.5812e-08	521	587	553	329	126	155	APELA	apelin receptor early endogenous ligand [Source:HGNC Symbol;Acc:HGNC:48925]
ENSG00000253252	22.05	94.98	-2.112	1.0593e-09	5.8095e-08	28	15	19	103	120	84	-	novel transcript
ENSG00000100902	152.35	316.11	-1.0521	1.1117e-09	6.0788e-08	127	146	159	306	408	303	PSMA6	proteasome 20S subunit alpha 6 [Source:HGNC Symbol;Acc:HGNC:9535]
ENSG00000113916	263.84	113.41	1.2201	1.7158e-09	9.0911e-08	213	241	296	151	107	106	BCL6	BCL6 transcription repressor [Source:HGNC Symbol;Acc:HGNC:1001]
ENSG00000122420	7.44	54.69	-2.8789	2.2053e-09	1.1565e-07	8	6	7	60	60	55	PTGFR	prostaglandin F receptor [Source:HGNC Symbol;Acc:HGNC:9600]
ENSG00000125657	167.3	373.1	-1.156	2.4009e-09	1.2536e-07	132	141	204	368	522	320	TNFSF9	TNF superfamily member 9 [Source:HGNC Symbol;Acc:HGNC:11939]
ENSG00000100095	126.24	258.22	-1.0303	2.5101e-09	1.3069e-07	108	117	133	270	303	255	SEZ6L	seizure related 6 homolog like [Source:HGNC Symbol;Acc:HGNC:10763]
ENSG00000170549	58.21	4.73	3.6356	2.9538e-09	1.5159e-07	25	64	78	7	3	5	IRX1	iroquois homeobox 1 [Source:HGNC Symbol;Acc:HGNC:14358]
ENSG00000264012	26.02	97.35	-1.9025	3.5765e-09	1.8173e-07	23	21	30	99	135	82	-	novel transcript, antisense to GATA6
ENSG00000250579	112.56	27.64	2.024	4.0702e-09	2.0508e-07	111	121	84	42	23	24	CTD-2297D10.2	uncharacterized LOC101929176 [Source:NCBI gene (formerly Entrezgene);Acc:101929176]
ENSG00000228252	86.07	240.13	-1.4803	4.0915e-09	2.0586e-07	79	63	103	230	367	187	COL6A4P2	collagen type VI alpha 4 pseudogene 2 [Source:HGNC Symbol;Acc:HGNC:38501]
ENSG00000152611	44.4	4.36	3.3494	5.1026e-09	2.5284e-07	42	46	37	6	4	4	CAPSL	calcyphosine like [Source:HGNC Symbol;Acc:HGNC:28375]
ENSG00000280142	143.85	30.45	2.2381	5.3074e-09	2.6226e-07	177	153	70	37	33	28	-	TEC
ENSG00000164418	174.4	59.44	1.557	5.9559e-09	2.8992e-07	160	122	215	76	55	59	GRIK2	glutamate ionotropic receptor kainate type subunit 2 [Source:HGNC Symbol;Acc:HGNC:4580]
ENSG00000160188	69.2	14.17	2.2817	6.0731e-09	2.9454e-07	67	57	72	21	14	11	RSPH1	radial spoke head component 1 [Source:HGNC Symbol;Acc:HGNC:12371]
ENSG00000175449	78.45	182.09	-1.2134	6.2064e-09	2.9968e-07	68	66	89	206	220	162	RFESD	Rieske Fe-S domain containing [Source:HGNC Symbol;Acc:HGNC:29587]
ENSG00000173250	266.2	562.59	-1.0784	6.3686e-09	3.0709e-07	219	224	315	489	793	532	GPR151	G protein-coupled receptor 151 [Source:HGNC Symbol;Acc:HGNC:23624]
ENSG00000061492	218.64	79.08	1.4667	6.5275e-09	3.1349e-07	169	182	273	68	117	71	WNT8A	Wnt family member 8A [Source:HGNC Symbol;Acc:HGNC:12788]
ENSG00000077585	216.9	98.53	1.1361	6.8313e-09	3.2634e-07	185	203	227	129	108	82	GPR137B	G protein-coupled receptor 137B [Source:HGNC Symbol;Acc:HGNC:11862]
ENSG00000135409	167.35	60.19	1.4668	7.9072e-09	3.7327e-07	179	139	154	79	76	42	AMHR2	anti-Mullerian hormone receptor type 2 [Source:HGNC Symbol;Acc:HGNC:465]
ENSG00000185818	245.68	119.08	1.0464	8.0338e-09	3.7875e-07	194	234	270	133	138	112	NAT8L	N-acetyltransferase 8 like [Source:HGNC Symbol;Acc:HGNC:26742]
ENSG00000106804	31.23	111.97	-1.8404	8.1685e-09	3.8414e-07	18	35	36	129	145	90	C5	complement C5 [Source:HGNC Symbol;Acc:HGNC:1331]
ENSG00000010626	240.77	110.8	1.1178	8.2707e-09	3.8839e-07	223	189	272	132	134	93	LRRC23	leucine rich repeat containing 23 [Source:HGNC Symbol;Acc:HGNC:19138]
ENSG00000286257	18.01	76.94	-2.096	8.4208e-09	3.9492e-07	15	18	18	76	105	68	-	novel transcript
ENSG00000248927	175.7	71.71	1.2914	8.5465e-09	3.9977e-07	163	139	197	75	94	63	-	novel transcript
ENSG00000128610	72.75	7.96	3.1829	8.5723e-09	3.9994e-07	34	84	90	16	5	5	FEZF1	FEZ family zinc finger 1 [Source:HGNC Symbol;Acc:HGNC:22788]
ENSG00000183690	74.55	10.31	2.8388	8.9448e-09	4.1409e-07	70	55	87	22	7	5	EFHC2	EF-hand domain containing 2 [Source:HGNC Symbol;Acc:HGNC:26233]
ENSG00000060709	14.37	71.77	-2.3177	9.2699e-09	4.2803e-07	12	11	18	97	84	53	RIMBP2	RIMS binding protein 2 [Source:HGNC Symbol;Acc:HGNC:30339]
ENSG00000170891	104.36	33.09	1.6549	9.3031e-09	4.2902e-07	100	83	113	37	41	29	CYTL1	cytokine like 1 [Source:HGNC Symbol;Acc:HGNC:24435]
ENSG00000164124	239.54	113.16	1.0789	9.4628e-09	4.3582e-07	226	232	218	145	125	96	TMEM144	transmembrane protein 144 [Source:HGNC Symbol;Acc:HGNC:25633]
ENSG00000138792	60.82	159.05	-1.39	9.8523e-09	4.5087e-07	62	60	49	196	166	149	ENPEP	glutamyl aminopeptidase [Source:HGNC Symbol;Acc:HGNC:3355]
ENSG00000215009	211.96	454.45	-1.1019	1.128e-08	5.0844e-07	208	219	169	406	620	437	ACSM4	acyl-CoA synthetase medium chain family member 4 [Source:HGNC Symbol;Acc:HGNC:32016]
ENSG00000055118	291.37	137.37	1.0863	1.1765e-08	5.2764e-07	221	265	344	171	145	126	KCNH2	potassium voltage-gated channel subfamily H member 2 [Source:HGNC Symbol;Acc:HGNC:6251]
ENSG00000287059	132.04	51.52	1.3575	1.2191e-08	5.4473e-07	118	121	135	60	59	47	-	novel transcript
ENSG00000186471	45.39	3.93	3.5063	1.2284e-08	5.4683e-07	34	34	62	7	4	2	AKAP14	A-kinase anchoring protein 14 [Source:HGNC Symbol;Acc:HGNC:24061]
ENSG00000243836	254.21	120.65	1.0756	1.4075e-08	6.214e-07	247	220	252	112	159	117	WDR86-AS1	WDR86 antisense RNA 1 [Source:HGNC Symbol;Acc:HGNC:41186]
ENSG00000136698	86.2	7.7	3.4827	1.4734e-08	6.4787e-07	66	29	155	4	14	7	CFC1	cripto, FRL-1, cryptic family 1 [Source:HGNC Symbol;Acc:HGNC:18292]
ENSG00000037280	265.75	107.98	1.2975	1.5384e-08	6.7068e-07	215	247	293	164	101	85	FLT4	fms related receptor tyrosine kinase 4 [Source:HGNC Symbol;Acc:HGNC:3767]
ENSG00000223715	86	21.87	1.9775	1.6041e-08	6.9766e-07	89	81	72	30	19	21	LINC01208	long intergenic non-protein coding RNA 1208 [Source:HGNC Symbol;Acc:HGNC:49639]
ENSG00000284620	5.46	53.4	-3.3158	1.6193e-08	7.0318e-07	9	5	1	70	59	44	-	RNA binding protein, fox-1 homolog (C. elegans) 1 (RBFOX1) pseudogene
ENSG00000249310	10.97	59.53	-2.4402	1.6207e-08	7.0318e-07	9	12	10	58	74	59	APOBEC3B-AS1	APOBEC3B antisense RNA 1 [Source:HGNC Symbol;Acc:HGNC:43836]
ENSG00000128918	82.61	8.45	3.2724	1.751e-08	7.5244e-07	76	62	97	22	3	3	ALDH1A2	aldehyde dehydrogenase 1 family member A2 [Source:HGNC Symbol;Acc:HGNC:15472]
ENSG00000263823	155.9	350.26	-1.1664	1.7492e-08	7.5244e-07	123	126	196	339	496	301	-	novel transcript, antisense to KIAA1012
ENSG00000185250	96.67	29.06	1.724	1.8063e-08	7.7159e-07	95	87	91	36	38	21	PPIL6	peptidylprolyl isomerase like 6 [Source:HGNC Symbol;Acc:HGNC:21557]
ENSG00000203875	178.14	362.2	-1.0224	1.9474e-08	8.2692e-07	143	157	207	344	491	334	SNHG5	small nucleolar RNA host gene 5 [Source:HGNC Symbol;Acc:HGNC:21026]
ENSG00000265766	299.01	139.47	1.1012	2.1094e-08	8.9254e-07	302	274	267	122	183	142	CXADRP3	CXADR pseudogene 3 [Source:HGNC Symbol;Acc:HGNC:33974]
ENSG00000184344	69.29	185.56	-1.4269	2.1919e-08	9.2638e-07	79	67	48	232	214	155	GDF3	growth differentiation factor 3 [Source:HGNC Symbol;Acc:HGNC:4218]
ENSG00000153976	56.16	138.67	-1.3044	2.2389e-08	9.4514e-07	52	50	57	159	162	126	HS3ST3A1	heparan sulfate-glucosamine 3-sulfotransferase 3A1 [Source:HGNC Symbol;Acc:HGNC:5196]
ENSG00000197670	42.58	139.05	-1.7039	2.3884e-08	1.0059e-06	29	35	58	140	202	111	-	novel transcript, antisense to ZNF217
ENSG00000187634	25.96	95.07	-1.8795	2.7404e-08	1.1381e-06	31	20	22	109	128	73	SAMD11	sterile alpha motif domain containing 11 [Source:HGNC Symbol;Acc:HGNC:28706]
ENSG00000198626	101.41	252.16	-1.3134	3.0309e-08	1.2501e-06	79	110	98	346	218	243	RYR2	ryanodine receptor 2 [Source:HGNC Symbol;Acc:HGNC:10484]
ENSG00000189056	33.29	104.74	-1.6566	3.1332e-08	1.2908e-06	32	31	31	141	111	87	RELN	reelin [Source:HGNC Symbol;Acc:HGNC:9957]
ENSG00000123977	49.77	5.91	3.0758	3.3456e-08	1.3751e-06	40	40	62	11	3	5	DAW1	dynein assembly factor with WD repeats 1 [Source:HGNC Symbol;Acc:HGNC:26383]
ENSG00000273906	310.23	116.07	1.418	3.3815e-08	1.3883e-06	383	281	203	138	121	113	-	novel transcript, sense intronic to TBL1Y
ENSG00000274979	57.06	6.9	3.0525	3.5273e-08	1.4432e-06	59	71	29	9	6	7	-	novel transcript
ENSG00000169554	96.5	11.74	3.0243	3.7239e-08	1.515e-06	64	87	125	29	6	4	ZEB2	zinc finger E-box binding homeobox 2 [Source:HGNC Symbol;Acc:HGNC:14881]
ENSG00000103154	188.24	72.34	1.3801	3.8147e-08	1.5485e-06	156	168	211	107	63	63	NECAB2	N-terminal EF-hand calcium binding protein 2 [Source:HGNC Symbol;Acc:HGNC:23746]
ENSG00000111834	96.58	21.85	2.1374	4.63e-08	1.846e-06	114	82	75	37	18	16	RSPH4A	radial spoke head component 4A [Source:HGNC Symbol;Acc:HGNC:21558]
ENSG00000130822	190.43	83.44	1.1895	5.7503e-08	2.2598e-06	168	149	225	102	97	71	PNCK	pregnancy up-regulated nonubiquitous CaM kinase [Source:HGNC Symbol;Acc:HGNC:13415]
ENSG00000078018	402.23	125.91	1.677	6.5482e-08	2.5404e-06	302	411	429	214	69	119	MAP2	microtubule associated protein 2 [Source:HGNC Symbol;Acc:HGNC:6839]
ENSG00000278254	40.58	4.71	3.1154	6.8676e-08	2.6386e-06	44	38	32	5	5	5	-	novel transcript
ENSG00000198732	70.17	9	2.9429	7.5267e-08	2.8826e-06	44	63	94	20	7	3	SMOC1	SPARC related modular calcium binding 1 [Source:HGNC Symbol;Acc:HGNC:20318]
ENSG00000106351	114.37	237.37	-1.0543	7.5713e-08	2.8966e-06	92	128	103	252	289	223	AGFG2	ArfGAP with FG repeats 2 [Source:HGNC Symbol;Acc:HGNC:5177]
ENSG00000144229	40.62	110.99	-1.4523	7.7945e-08	2.9757e-06	37	37	41	130	138	92	THSD7B	thrombospondin type 1 domain containing 7B [Source:HGNC Symbol;Acc:HGNC:29348]
ENSG00000149970	187.65	79.71	1.2343	8.3041e-08	3.1568e-06	174	170	187	114	74	69	CNKSR2	connector enhancer of kinase suppressor of Ras 2 [Source:HGNC Symbol;Acc:HGNC:19701]
ENSG00000183508	147.36	63.21	1.2258	9.0007e-08	3.3964e-06	125	137	156	73	65	64	TENT5C	terminal nucleotidyltransferase 5C [Source:HGNC Symbol;Acc:HGNC:24712]
ENSG00000256232	169.64	75.48	1.1651	9.2543e-08	3.4739e-06	170	160	148	86	92	66	LINC02387	long intergenic non-protein coding RNA 2387 [Source:HGNC Symbol;Acc:HGNC:53313]
ENSG00000171962	62.15	145.34	-1.224	9.2826e-08	3.4809e-06	56	57	63	150	172	144	DRC3	dynein regulatory complex subunit 3 [Source:HGNC Symbol;Acc:HGNC:25384]
ENSG00000183779	139.07	59.45	1.2237	1.0136e-07	3.7694e-06	131	129	133	66	73	53	ZNF703	zinc finger protein 703 [Source:HGNC Symbol;Acc:HGNC:25883]
ENSG00000288638	127.33	46.21	1.4566	1.2694e-07	4.6436e-06	141	112	105	53	59	38	LNCDAT	lncRNA divergent activator of TBXT [Source:HGNC Symbol;Acc:HGNC:54855]
ENSG00000210174	144.65	46.71	1.6278	1.3077e-07	4.7743e-06	164	119	124	73	40	38	MT-TR	mitochondrially encoded tRNA-Arg (CGN) [Source:HGNC Symbol;Acc:HGNC:7496]
ENSG00000007372	1.06	37.12	-5.134	1.3512e-07	4.9144e-06	1	1	1	48	50	24	PAX6	paired box 6 [Source:HGNC Symbol;Acc:HGNC:8620]
ENSG00000167614	196.6	68.21	1.5259	1.4034e-07	5.0874e-06	169	220	165	109	54	57	TTYH1	tweety family member 1 [Source:HGNC Symbol;Acc:HGNC:13476]
ENSG00000284606	72.51	175.39	-1.276	1.4557e-07	5.2611e-06	55	83	67	176	239	153	-	novel transcript
ENSG00000284727	91.51	191.16	-1.0626	1.4683e-07	5.3011e-06	73	97	89	214	222	179	-	RNA binding protein, fox-1 homolog (C. elegans) 1 (RBFOX1) pseudogene
ENSG00000256340	68.94	17.46	1.9821	1.5532e-07	5.5967e-06	77	58	59	20	19	17	ABCC6P1	ATP binding cassette subfamily C member 6 pseudogene 1 [Source:HGNC Symbol;Acc:HGNC:33352]
ENSG00000251730	11.03	66.1	-2.5689	1.5745e-07	5.6563e-06	5	8	19	60	100	55	-	-
ENSG00000185269	20.88	89.72	-2.0988	1.7994e-07	6.3748e-06	17	12	31	107	129	59	NOTUM	notum, palmitoleoyl-protein carboxylesterase [Source:HGNC Symbol;Acc:HGNC:27106]
ENSG00000120279	321.71	711	-1.1459	1.8379e-07	6.4986e-06	373	333	192	761	863	665	MYCT1	MYC target 1 [Source:HGNC Symbol;Acc:HGNC:23172]
ENSG00000135111	230.36	84.44	1.4442	1.9401e-07	6.8328e-06	270	224	150	82	120	72	TBX3	T-box transcription factor 3 [Source:HGNC Symbol;Acc:HGNC:11602]
ENSG00000236047	17.7	74.22	-2.0572	2.2929e-07	7.9753e-06	10	14	27	81	89	69	RPL13AP12	ribosomal protein L13a pseudogene 12 [Source:HGNC Symbol;Acc:HGNC:35673]
ENSG00000274286	97.29	34.6	1.489	2.6074e-07	8.9722e-06	89	82	105	44	39	29	ADRA2B	adrenoceptor alpha 2B [Source:HGNC Symbol;Acc:HGNC:282]
ENSG00000171864	14.54	60.49	-2.0586	2.7311e-07	9.335e-06	14	14	13	74	62	58	PRND	prion like protein doppel [Source:HGNC Symbol;Acc:HGNC:15748]
ENSG00000196502	151.98	66.34	1.1919	2.8411e-07	9.6653e-06	158	128	143	75	84	56	SULT1A1	sulfotransferase family 1A member 1 [Source:HGNC Symbol;Acc:HGNC:11453]
ENSG00000105696	136.4	49.76	1.4479	2.8561e-07	9.707e-06	109	123	156	73	57	33	TMEM59L	transmembrane protein 59 like [Source:HGNC Symbol;Acc:HGNC:13237]
ENSG00000204121	70.53	15.53	2.1822	3.0316e-07	1.0226e-05	64	72	63	27	10	13	ECEL1P1	endothelin converting enzyme like 1 pseudogene 1 [Source:HGNC Symbol;Acc:HGNC:14017]
ENSG00000115604	64.93	144.17	-1.1515	3.191e-07	1.0724e-05	56	61	67	167	173	126	IL18R1	interleukin 18 receptor 1 [Source:HGNC Symbol;Acc:HGNC:5988]
ENSG00000153902	140.61	59.52	1.2373	3.2378e-07	1.0871e-05	121	127	151	80	65	48	LGI4	leucine rich repeat LGI family member 4 [Source:HGNC Symbol;Acc:HGNC:18712]
ENSG00000011347	260.6	109.71	1.2493	3.511e-07	1.1733e-05	173	217	357	135	122	97	SYT7	synaptotagmin 7 [Source:HGNC Symbol;Acc:HGNC:11514]
ENSG00000100228	114.93	36.68	1.6398	3.638e-07	1.2123e-05	115	96	114	60	36	24	RAB36	RAB36, member RAS oncogene family [Source:HGNC Symbol;Acc:HGNC:9775]
ENSG00000261366	47.47	136.36	-1.5223	3.6792e-07	1.2238e-05	34	48	53	122	210	112	MANEA-DT	MANEA divergent transcript [Source:HGNC Symbol;Acc:HGNC:43732]
ENSG00000146374	28.58	1.24	4.5248	4.8255e-07	1.5846e-05	26	25	30	2	1	1	RSPO3	R-spondin 3 [Source:HGNC Symbol;Acc:HGNC:20866]
ENSG00000164125	41.71	4.34	3.2609	5.0553e-07	1.6465e-05	58	36	22	4	6	4	GASK1B	golgi associated kinase 1B [Source:HGNC Symbol;Acc:HGNC:25312]
ENSG00000128253	151.17	312.63	-1.0511	5.1021e-07	1.6587e-05	154	150	121	290	444	278	RFPL2	ret finger protein like 2 [Source:HGNC Symbol;Acc:HGNC:9979]
ENSG00000139278	88.3	187.79	-1.0874	5.1591e-07	1.6742e-05	83	66	102	196	239	171	GLIPR1	GLI pathogenesis related 1 [Source:HGNC Symbol;Acc:HGNC:17001]
ENSG00000227115	58.28	13.43	2.1194	5.4859e-07	1.7691e-05	53	64	47	18	12	13	LINC01630	long intergenic non-protein coding RNA 1630 [Source:HGNC Symbol;Acc:HGNC:52295]
ENSG00000189157	41.24	5.48	2.8957	5.5418e-07	1.7839e-05	35	38	44	11	4	3	FAM47E	family with sequence similarity 47 member E [Source:HGNC Symbol;Acc:HGNC:34343]
ENSG00000129009	79.68	20.68	1.9611	5.5857e-07	1.7964e-05	64	57	107	18	21	26	ISLR	immunoglobulin superfamily containing leucine rich repeat [Source:HGNC Symbol;Acc:HGNC:6133]
ENSG00000204219	114	46.37	1.3	5.6602e-07	1.8171e-05	95	101	128	53	52	44	TCEA3	transcription elongation factor A3 [Source:HGNC Symbol;Acc:HGNC:11615]
ENSG00000213782	113.35	227.77	-1.0071	5.8149e-07	1.8651e-05	93	104	125	232	314	193	DDX47	DEAD-box helicase 47 [Source:HGNC Symbol;Acc:HGNC:18682]
ENSG00000226530	56.04	135.76	-1.2777	6.0494e-07	1.9369e-05	52	46	61	139	189	113	-	novel transcript
ENSG00000186407	85.82	205.29	-1.2627	6.1953e-07	1.9783e-05	98	86	56	212	261	189	CD300E	CD300e molecule [Source:HGNC Symbol;Acc:HGNC:28874]
ENSG00000231731	98.95	225.99	-1.1887	6.8513e-07	2.1666e-05	74	79	130	216	313	202	-	novel transcript, antisense to IWS1
ENSG00000088881	129.08	55.09	1.2262	8.2793e-07	2.5796e-05	125	113	127	73	58	47	EBF4	EBF family member 4 [Source:HGNC Symbol;Acc:HGNC:29278]
ENSG00000127249	87.68	19.13	2.1864	8.3458e-07	2.5964e-05	77	64	109	38	15	10	ATP13A4	ATPase 13A4 [Source:HGNC Symbol;Acc:HGNC:25422]
ENSG00000157851	224.85	95.65	1.2315	8.6715e-07	2.6948e-05	172	219	248	148	87	75	DPYSL5	dihydropyrimidinase like 5 [Source:HGNC Symbol;Acc:HGNC:20637]
ENSG00000104967	209.04	98.01	1.0958	9.3673e-07	2.8984e-05	149	207	239	122	97	95	NOVA2	NOVA alternative splicing regulator 2 [Source:HGNC Symbol;Acc:HGNC:7887]
ENSG00000119547	71.16	150.4	-1.0774	1.0278e-06	3.164e-05	64	60	78	169	170	144	ONECUT2	one cut homeobox 2 [Source:HGNC Symbol;Acc:HGNC:8139]
ENSG00000272182	24.12	101.58	-2.065	1.0561e-06	3.2427e-05	11	17	42	101	149	81	-	novel transcript, antisense to PDHB
ENSG00000168421	97.66	35.65	1.457	1.1033e-06	3.3789e-05	86	98	92	47	32	35	RHOH	ras homolog family member H [Source:HGNC Symbol;Acc:HGNC:686]
ENSG00000004838	71.67	17.54	2.0163	1.1215e-06	3.4259e-05	59	61	84	30	19	9	ZMYND10	zinc finger MYND-type containing 10 [Source:HGNC Symbol;Acc:HGNC:19412]
ENSG00000177946	152.55	64.37	1.2416	1.1326e-06	3.4541e-05	144	164	121	85	68	55	CENPBD1	CENPB DNA-binding domain containing 1 [Source:HGNC Symbol;Acc:HGNC:28272]
ENSG00000175513	103.45	38.14	1.4336	1.3124e-06	3.948e-05	103	93	96	55	40	29	TSGA10IP	testis specific 10 interacting protein [Source:HGNC Symbol;Acc:HGNC:26555]
ENSG00000100867	42.19	112.46	-1.4188	1.3252e-06	3.9771e-05	33	50	36	129	148	89	DHRS2	dehydrogenase/reductase 2 [Source:HGNC Symbol;Acc:HGNC:18349]
ENSG00000259223	31.94	3.49	3.2146	1.3408e-06	4.0205e-05	25	28	38	5	2	4	-	novel transcript
ENSG00000106588	67.46	155.83	-1.206	1.4352e-06	4.2697e-05	52	62	78	144	215	144	PSMA2	proteasome 20S subunit alpha 2 [Source:HGNC Symbol;Acc:HGNC:9531]
ENSG00000270659	30.58	2.69	3.4694	1.467e-06	4.3556e-05	36	24	26	4	4	1	-	novel transcript
ENSG00000253641	111.97	47.46	1.2341	1.5007e-06	4.4443e-05	102	102	113	56	59	39	LINCR-0001	uncharacterized LINCR-0001 [Source:NCBI gene (formerly Entrezgene);Acc:101929191]
ENSG00000067798	5.3	42.73	-3.013	1.6635e-06	4.8904e-05	4	6	5	77	32	30	NAV3	neuron navigator 3 [Source:HGNC Symbol;Acc:HGNC:15998]
ENSG00000176438	19.01	65.15	-1.7777	1.7671e-06	5.1652e-05	16	17	21	79	82	51	SYNE3	spectrin repeat containing nuclear envelope family member 3 [Source:HGNC Symbol;Acc:HGNC:19861]
ENSG00000272734	162.5	65.72	1.3126	1.8392e-06	5.3512e-05	111	140	214	72	66	71	ADIRF-AS1	ADIRF antisense RNA 1 [Source:HGNC Symbol;Acc:HGNC:45127]
ENSG00000066248	171.12	71.1	1.2707	1.8758e-06	5.43e-05	132	125	233	82	77	69	NGEF	neuronal guanine nucleotide exchange factor [Source:HGNC Symbol;Acc:HGNC:7807]
ENSG00000204569	496.24	241.18	1.0406	1.9066e-06	5.5104e-05	507	557	325	291	248	234	PPP1R10	protein phosphatase 1 regulatory subunit 10 [Source:HGNC Symbol;Acc:HGNC:9284]
ENSG00000172965	95.82	199.46	-1.0553	2.0858e-06	5.9659e-05	77	92	103	257	185	196	MIR4435-2HG	MIR4435-2 host gene [Source:HGNC Symbol;Acc:HGNC:35163]
ENSG00000163704	119.95	45.14	1.4155	2.1493e-06	6.1279e-05	113	133	91	49	43	51	PRRT3	proline rich transmembrane protein 3 [Source:HGNC Symbol;Acc:HGNC:26591]
ENSG00000026508	156.62	339.14	-1.1143	2.2076e-06	6.2842e-05	121	185	136	456	285	341	CD44	CD44 molecule (Indian blood group) [Source:HGNC Symbol;Acc:HGNC:1681]
ENSG00000112494	107.57	26.22	2.0376	2.2186e-06	6.3104e-05	118	90	95	49	12	23	UNC93A	unc-93 homolog A [Source:HGNC Symbol;Acc:HGNC:12570]
ENSG00000077279	214.38	97.62	1.1392	2.229e-06	6.3301e-05	143	194	276	104	108	100	DCX	doublecortin [Source:HGNC Symbol;Acc:HGNC:2714]
ENSG00000226673	58.76	139.23	-1.2483	2.2585e-06	6.3919e-05	69	49	47	171	149	128	LINC01108	long intergenic non-protein coding RNA 1108 [Source:HGNC Symbol;Acc:HGNC:49234]
ENSG00000151320	88.13	183.05	-1.0525	2.2825e-06	6.436e-05	73	73	105	181	243	167	AKAP6	A-kinase anchoring protein 6 [Source:HGNC Symbol;Acc:HGNC:376]
ENSG00000136541	81.03	21.12	1.9369	2.2931e-06	6.4611e-05	101	77	48	28	21	19	ERMN	ermin [Source:HGNC Symbol;Acc:HGNC:29208]
ENSG00000115919	72.57	15.69	2.2027	2.3209e-06	6.5342e-05	82	73	48	29	11	11	KYNU	kynureninase [Source:HGNC Symbol;Acc:HGNC:6469]
ENSG00000244342	109.5	36.25	1.5977	2.4196e-06	6.7747e-05	86	106	119	57	25	34	LINC00698	long intergenic non-protein coding RNA 698 [Source:HGNC Symbol;Acc:HGNC:27720]
ENSG00000199169	59.53	17.39	1.7743	2.4564e-06	6.8725e-05	59	54	55	20	20	16	MIR367	microRNA 367 [Source:HGNC Symbol;Acc:HGNC:31781]
ENSG00000160179	138.97	60.79	1.1941	2.4945e-06	6.9683e-05	135	121	137	83	55	57	ABCG1	ATP binding cassette subfamily G member 1 [Source:HGNC Symbol;Acc:HGNC:73]
ENSG00000175267	100.64	20.57	2.281	2.5433e-06	7.0935e-05	86	76	125	46	13	9	VWA3A	von Willebrand factor A domain containing 3A [Source:HGNC Symbol;Acc:HGNC:27088]
ENSG00000172572	87.24	24.35	1.8321	2.5458e-06	7.0951e-05	71	79	98	44	22	14	PDE3A	phosphodiesterase 3A [Source:HGNC Symbol;Acc:HGNC:8778]
ENSG00000135838	309.75	147.29	1.0705	2.6527e-06	7.3701e-05	350	306	211	176	167	132	NPL	N-acetylneuraminate pyruvate lyase [Source:HGNC Symbol;Acc:HGNC:16781]
ENSG00000235688	135.38	56.4	1.2643	2.736e-06	7.5721e-05	130	118	135	81	48	52	SNTG2-AS1	SNTG2 antisense RNA 1 [Source:HGNC Symbol;Acc:HGNC:54058]
ENSG00000125462	71.43	145.92	-1.0313	2.8178e-06	7.7806e-05	67	65	70	174	163	133	MIR9-1HG	MIR9-1 host gene [Source:HGNC Symbol;Acc:HGNC:30780]
ENSG00000075673	77.77	169.43	-1.1253	3.0344e-06	8.296e-05	61	74	86	209	223	122	ATP12A	ATPase H+/K+ transporting non-gastric alpha2 subunit [Source:HGNC Symbol;Acc:HGNC:13816]
ENSG00000233393	60.32	133.51	-1.1472	3.2666e-06	8.8767e-05	65	51	54	155	143	130	-	novel transcript
ENSG00000099866	53.24	14.55	1.8696	3.2818e-06	8.9112e-05	48	46	57	16	18	13	MADCAM1	mucosal vascular addressin cell adhesion molecule 1 [Source:HGNC Symbol;Acc:HGNC:6765]
ENSG00000257698	180.49	88.08	1.0385	3.3074e-06	8.974e-05	191	142	177	88	100	93	GIHCG	GIHCG inhibitor of miR-200b/200a/429 expression [Source:HGNC Symbol;Acc:HGNC:52649]
ENSG00000146070	118.06	50.65	1.2138	3.4077e-06	9.1904e-05	118	108	107	61	65	39	PLA2G7	phospholipase A2 group VII [Source:HGNC Symbol;Acc:HGNC:9040]
ENSG00000204815	129.77	56.26	1.1973	3.8235e-06	0.00010167	125	125	116	72	72	40	ODAD4	outer dynein arm docking complex subunit 4 [Source:HGNC Symbol;Acc:HGNC:25280]
ENSG00000157005	32.9	3.44	3.2646	3.9743e-06	0.00010521	28	23	43	7	1	3	SST	somatostatin [Source:HGNC Symbol;Acc:HGNC:11329]
ENSG00000268785	37.18	93.22	-1.3264	4.0509e-06	0.00010693	36	34	35	96	111	92	RPL7P50	ribosomal protein L7 pseudogene 50 [Source:HGNC Symbol;Acc:HGNC:35816]
ENSG00000141449	208.2	19.74	3.392	4.1267e-06	0.00010861	115	189	294	43	17	6	GREB1L	GREB1 like retinoic acid receptor coactivator [Source:HGNC Symbol;Acc:HGNC:31042]
ENSG00000169946	20.94	66.83	-1.6757	4.1935e-06	0.00011028	20	21	18	64	82	68	ZFPM2	zinc finger protein, FOG family member 2 [Source:HGNC Symbol;Acc:HGNC:16700]
ENSG00000198796	30.87	83.08	-1.4314	4.3543e-06	0.00011409	31	29	27	87	105	76	ALPK2	alpha kinase 2 [Source:HGNC Symbol;Acc:HGNC:20565]
ENSG00000231793	87.48	34.12	1.3567	4.3598e-06	0.00011416	78	89	80	39	40	31	DOC2GP	double C2 domain gamma, pseudogene [Source:HGNC Symbol;Acc:HGNC:37962]
ENSG00000163032	109.28	246.2	-1.1718	4.4438e-06	0.0001161	109	103	96	348	190	247	VSNL1	visinin like 1 [Source:HGNC Symbol;Acc:HGNC:12722]
ENSG00000183837	155.06	76.6	1.0154	4.7415e-06	0.00012334	127	148	165	98	86	64	PNMA3	PNMA family member 3 [Source:HGNC Symbol;Acc:HGNC:18742]
ENSG00000124019	70.11	23.66	1.5691	4.9942e-06	0.00012907	60	63	76	31	23	22	FAM124B	family with sequence similarity 124 member B [Source:HGNC Symbol;Acc:HGNC:26224]
ENSG00000107295	161.03	79.69	1.0207	5.0326e-06	0.00012988	151	151	153	86	79	88	SH3GL2	SH3 domain containing GRB2 like 2, endophilin A1 [Source:HGNC Symbol;Acc:HGNC:10831]
ENSG00000259439	30.72	4.34	2.8226	5.3451e-06	0.00013696	31	24	32	4	6	4	LINC01833	long intergenic non-protein coding RNA 1833 [Source:HGNC Symbol;Acc:HGNC:52644]
ENSG00000142046	137.82	65.73	1.0663	5.3557e-06	0.00013713	133	129	127	84	70	58	TMEM91	transmembrane protein 91 [Source:HGNC Symbol;Acc:HGNC:32393]
ENSG00000176842	46.97	8.44	2.4554	5.4199e-06	0.00013848	60	32	40	14	10	4	IRX5	iroquois homeobox 5 [Source:HGNC Symbol;Acc:HGNC:14361]
ENSG00000094755	54.58	127.08	-1.2209	5.5426e-06	0.00014141	50	55	49	173	122	114	GABRP	gamma-aminobutyric acid type A receptor subunit pi [Source:HGNC Symbol;Acc:HGNC:4089]
ENSG00000111087	141.54	69.83	1.0206	6.3593e-06	0.00015909	127	139	134	84	73	67	GLI1	GLI family zinc finger 1 [Source:HGNC Symbol;Acc:HGNC:4317]
ENSG00000140795	71.27	154.13	-1.1159	6.422e-06	0.00016055	58	71	73	176	215	113	MYLK3	myosin light chain kinase 3 [Source:HGNC Symbol;Acc:HGNC:29826]
ENSG00000155629	148.37	64.88	1.191	6.8613e-06	0.00017081	157	152	107	78	72	59	PIK3AP1	phosphoinositide-3-kinase adaptor protein 1 [Source:HGNC Symbol;Acc:HGNC:30034]
ENSG00000198768	80	27.26	1.5475	7.8951e-06	0.000194	57	76	95	28	40	21	APCDD1L	APC down-regulated 1 like [Source:HGNC Symbol;Acc:HGNC:26892]
ENSG00000107742	106.91	44.48	1.268	8.228e-06	0.00020108	78	96	131	50	51	42	SPOCK2	SPARC (osteonectin), cwcv and kazal like domains proteoglycan 2 [Source:HGNC Symbol;Acc:HGNC:13564]
ENSG00000232656	44.82	120.86	-1.4243	9.6347e-06	0.00023214	31	30	68	125	150	114	IDI2-AS1	IDI2 antisense RNA 1 [Source:HGNC Symbol;Acc:HGNC:30885]
ENSG00000165730	101.26	42.9	1.2378	9.9882e-06	0.00023923	104	96	85	50	48	40	STOX1	storkhead box 1 [Source:HGNC Symbol;Acc:HGNC:23508]
ENSG00000167858	42.71	3.84	3.4413	9.9892e-06	0.00023923	39	38	44	12	1	0	TEKT1	tektin 1 [Source:HGNC Symbol;Acc:HGNC:15534]
ENSG00000229356	20.59	65.12	-1.6658	1.0361e-05	0.00024681	21	19	18	61	93	57	LRRC3-DT	LRRC3 divergent transcript [Source:HGNC Symbol;Acc:HGNC:43636]
ENSG00000285205	78.09	157.96	-1.015	1.096e-05	0.00025971	72	71	78	144	201	161	-	novel transcript
ENSG00000125144	64.36	147.1	-1.1946	1.1116e-05	0.00026305	65	64	52	203	132	137	MT1G	metallothionein 1G [Source:HGNC Symbol;Acc:HGNC:7399]
ENSG00000225689	77.18	29.76	1.3744	1.1827e-05	0.00027751	71	64	84	33	36	27	-	novel transcript
ENSG00000169242	101.98	45.34	1.1697	1.1891e-05	0.00027847	92	91	106	57	48	41	EFNA1	ephrin A1 [Source:HGNC Symbol;Acc:HGNC:3221]
ENSG00000258947	64.53	131.7	-1.0267	1.2145e-05	0.00028387	60	54	69	139	152	131	TUBB3	tubulin beta 3 class III [Source:HGNC Symbol;Acc:HGNC:20772]
ENSG00000164161	70.38	21.54	1.7095	1.218e-05	0.00028449	88	48	62	26	22	21	HHIP	hedgehog interacting protein [Source:HGNC Symbol;Acc:HGNC:14866]
ENSG00000112530	41.33	7.1	2.5096	1.227e-05	0.00028641	35	30	53	10	12	2	PACRG	parkin coregulated [Source:HGNC Symbol;Acc:HGNC:19152]
ENSG00000276668	8.39	39.85	-2.2414	1.2499e-05	0.00029118	6	7	11	40	54	35	-	novel transcript, sense intronic to OVCH2
ENSG00000153789	33.61	5.1	2.6956	1.3633e-05	0.00031475	26	27	43	9	6	2	CIBAR2	CBY1 interacting BAR domain containing 2 [Source:HGNC Symbol;Acc:HGNC:24781]
ENSG00000205336	117.89	45.37	1.3763	1.3771e-05	0.00031732	109	81	146	68	43	36	ADGRG1	adhesion G protein-coupled receptor G1 [Source:HGNC Symbol;Acc:HGNC:4512]
ENSG00000261652	131.98	56.6	1.2198	1.4006e-05	0.00032192	154	118	98	66	63	53	C15orf65	chromosome 15 open reading frame 65 [Source:HGNC Symbol;Acc:HGNC:44654]
ENSG00000272695	42.11	8.68	2.2803	1.458e-05	0.00033298	27	33	61	9	11	8	GAS6-DT	GAS6 divergent transcript [Source:HGNC Symbol;Acc:HGNC:43694]
ENSG00000137501	56.3	125.29	-1.1539	1.5004e-05	0.00034137	50	57	52	163	116	122	SYTL2	synaptotagmin like 2 [Source:HGNC Symbol;Acc:HGNC:15585]
ENSG00000154162	3.57	33.57	-3.2472	1.5774e-05	0.00035617	6	1	3	46	51	15	CDH12	cadherin 12 [Source:HGNC Symbol;Acc:HGNC:1751]
ENSG00000164082	33.86	91.02	-1.4261	1.5844e-05	0.00035731	35	24	37	127	85	81	GRM2	glutamate metabotropic receptor 2 [Source:HGNC Symbol;Acc:HGNC:4594]
ENSG00000099338	160.03	77.21	1.0485	1.654e-05	0.00037137	131	143	181	110	82	59	CATSPERG	cation channel sperm associated auxiliary subunit gamma [Source:HGNC Symbol;Acc:HGNC:25243]
ENSG00000260816	62.7	20.05	1.6505	1.6756e-05	0.00037504	60	48	70	27	17	20	-	novel transcript, sense intronic to WWOX
ENSG00000164379	8.98	43.55	-2.29	1.8394e-05	0.00040715	8	13	4	58	47	36	FOXQ1	forkhead box Q1 [Source:HGNC Symbol;Acc:HGNC:20951]
ENSG00000166923	14.12	56.61	-2.0019	1.8894e-05	0.00041616	10	16	14	86	41	54	GREM1	gremlin 1, DAN family BMP antagonist [Source:HGNC Symbol;Acc:HGNC:2001]
ENSG00000196104	103.61	43.56	1.2489	1.9048e-05	0.00041828	115	94	82	51	48	41	SPOCK3	SPARC (osteonectin), cwcv and kazal like domains proteoglycan 3 [Source:HGNC Symbol;Acc:HGNC:13565]
ENSG00000255319	12.68	50.16	-1.9814	1.9099e-05	0.00041888	11	11	14	38	72	51	ENPP7P8	ectonucleotide pyrophosphatase/phosphodiesterase 7 pseudogene 8 [Source:HGNC Symbol;Acc:HGNC:48691]
ENSG00000205593	146.12	68.4	1.0938	1.9402e-05	0.00042388	157	100	157	80	81	60	DENND6B	DENN domain containing 6B [Source:HGNC Symbol;Acc:HGNC:32690]
ENSG00000196659	149.87	67.62	1.1456	1.952e-05	0.00042544	173	138	109	80	77	61	TTC30B	tetratricopeptide repeat domain 30B [Source:HGNC Symbol;Acc:HGNC:26425]
ENSG00000160224	57.42	123.8	-1.1115	2.0444e-05	0.00044351	59	50	53	122	171	108	AIRE	autoimmune regulator [Source:HGNC Symbol;Acc:HGNC:360]
ENSG00000154099	117.23	41.43	1.4913	2.3675e-05	0.00050867	105	97	131	72	44	21	DNAAF1	dynein axonemal assembly factor 1 [Source:HGNC Symbol;Acc:HGNC:30539]
ENSG00000100290	88.53	35.1	1.3292	2.4756e-05	0.00052946	81	87	82	52	35	27	BIK	BCL2 interacting killer [Source:HGNC Symbol;Acc:HGNC:1051]
ENSG00000007171	138.99	40.78	1.7625	2.6199e-05	0.0005569	152	133	105	84	28	22	NOS2	nitric oxide synthase 2 [Source:HGNC Symbol;Acc:HGNC:7873]
ENSG00000182103	47.99	14.08	1.7741	2.6247e-05	0.00055759	43	43	50	18	13	14	FAM181B	family with sequence similarity 181 member B [Source:HGNC Symbol;Acc:HGNC:28512]
ENSG00000180875	138.35	340.76	-1.3036	2.6506e-05	0.00056177	187	134	63	397	405	299	GREM2	gremlin 2, DAN family BMP antagonist [Source:HGNC Symbol;Acc:HGNC:17655]
ENSG00000186710	22.6	2.19	3.3737	2.8492e-05	0.00059786	20	21	23	4	1	2	CFAP73	cilia and flagella associated protein 73 [Source:HGNC Symbol;Acc:HGNC:37100]
ENSG00000197585	55.26	17.64	1.644	2.8915e-05	0.00060603	48	58	50	24	18	15	-	novel transcript, antisense to VWC2L
ENSG00000261351	50.21	117.74	-1.2309	2.9746e-05	0.00062092	38	46	59	131	172	83	-	novel transcript, antisense to MAP2K1
ENSG00000179902	20.78	0.88	4.4978	3.0268e-05	0.00062889	23	12	24	2	1	0	C1orf194	chromosome 1 open reading frame 194 [Source:HGNC Symbol;Acc:HGNC:32331]
ENSG00000272711	44.5	7.95	2.4721	3.175e-05	0.00065664	47	54	23	15	6	5	HK2-DT	HK2 divergent transcript [Source:HGNC Symbol;Acc:HGNC:55204]
ENSG00000177468	144.77	2.07	6.1065	3.1888e-05	0.00065873	85	134	196	7	0	0	OLIG3	oligodendrocyte transcription factor 3 [Source:HGNC Symbol;Acc:HGNC:18003]
ENSG00000106366	1049.78	2982.57	-1.5063	3.2335e-05	0.00066721	726	1090	1170	4228	2096	3145	SERPINE1	serpin family E member 1 [Source:HGNC Symbol;Acc:HGNC:8583]
ENSG00000240253	125.4	62.62	1.0009	3.2677e-05	0.00067234	125	101	129	74	72	56	FAR2P3	fatty acyl-CoA reductase 2 pseudogene 3 [Source:HGNC Symbol;Acc:HGNC:49285]
ENSG00000244280	38.98	9.09	2.1081	3.2784e-05	0.00067414	31	34	46	13	7	9	ECEL1P2	endothelin converting enzyme like 1 pseudogene 2 [Source:HGNC Symbol;Acc:HGNC:14019]
ENSG00000212916	98.43	40.63	1.2737	3.4663e-05	0.00070753	104	101	71	45	49	37	MAP10	microtubule associated protein 10 [Source:HGNC Symbol;Acc:HGNC:29265]
ENSG00000267886	44.54	99.93	-1.1644	3.528e-05	0.00071929	42	40	44	93	125	102	-	novel transcript
ENSG00000204950	42.16	9.59	2.1122	3.594e-05	0.00073027	37	44	38	15	13	4	LRRC10B	leucine rich repeat containing 10B [Source:HGNC Symbol;Acc:HGNC:37215]
ENSG00000145832	33.75	81.32	-1.2673	3.6262e-05	0.00073433	29	28	39	97	96	70	SLC25A48	solute carrier family 25 member 48 [Source:HGNC Symbol;Acc:HGNC:30451]
ENSG00000260962	12.06	0	6.1286	3.6353e-05	0.00073433	13	10	11	0	0	0	LINC00557	long intergenic non-protein coding RNA 557 [Source:HGNC Symbol;Acc:HGNC:43701]
ENSG00000173114	49.15	10.3	2.2572	3.6421e-05	0.00073506	37	45	58	20	4	9	LRRN3	leucine rich repeat neuronal 3 [Source:HGNC Symbol;Acc:HGNC:17200]
ENSG00000257474	38.34	96.73	-1.3379	3.6729e-05	0.00074002	34	42	32	140	89	83	-	novel transcript
ENSG00000172817	92.36	37.01	1.3116	3.6925e-05	0.00074271	98	72	91	37	56	28	CYP7B1	cytochrome P450 family 7 subfamily B member 1 [Source:HGNC Symbol;Acc:HGNC:2652]
ENSG00000196735	50.5	109.81	-1.1238	3.8218e-05	0.00076572	41	52	50	129	145	84	HLA-DQA1	major histocompatibility complex, class II, DQ alpha 1 [Source:HGNC Symbol;Acc:HGNC:4942]
ENSG00000174482	187.6	86.45	1.1179	3.8596e-05	0.00077244	140	134	264	110	98	72	LINGO2	leucine rich repeat and Ig domain containing 2 [Source:HGNC Symbol;Acc:HGNC:21207]
ENSG00000257354	242.85	115.66	1.0681	3.8578e-05	0.00077244	256	271	152	143	127	103	-	novel transcript
ENSG00000112539	46.92	5.88	2.9933	3.873e-05	0.00077469	50	32	51	15	0	4	C6orf118	chromosome 6 open reading frame 118 [Source:HGNC Symbol;Acc:HGNC:21233]
ENSG00000168505	26.2	3	3.0952	3.8879e-05	0.00077723	22	28	24	7	2	1	GBX2	gastrulation brain homeobox 2 [Source:HGNC Symbol;Acc:HGNC:4186]
ENSG00000004799	72.71	28.01	1.3788	3.9862e-05	0.00079467	57	65	85	36	28	26	PDK4	pyruvate dehydrogenase kinase 4 [Source:HGNC Symbol;Acc:HGNC:8812]
ENSG00000165495	122.95	60.41	1.0256	4.2652e-05	0.00084513	100	106	144	75	67	53	PKNOX2	PBX/knotted 1 homeobox 2 [Source:HGNC Symbol;Acc:HGNC:16714]
ENSG00000214856	29.27	76.93	-1.401	4.3207e-05	0.00085518	34	27	21	95	89	65	KRT16P1	keratin 16 pseudogene 1 [Source:HGNC Symbol;Acc:HGNC:6420]
ENSG00000278959	16.52	54.6	-1.7219	4.4225e-05	0.00087293	18	9	20	67	60	49	-	tec
ENSG00000221886	97.68	41.44	1.2352	4.4677e-05	0.0008804	85	89	103	62	38	34	ZBED8	zinc finger BED-type containing 8 [Source:HGNC Symbol;Acc:HGNC:30804]
ENSG00000203805	19.3	60.8	-1.6624	4.4792e-05	0.0008817	26	14	14	64	76	56	PLPP4	phospholipid phosphatase 4 [Source:HGNC Symbol;Acc:HGNC:23531]
ENSG00000166869	76.7	30.25	1.3512	4.5075e-05	0.00088679	68	63	87	36	27	33	CHP2	calcineurin like EF-hand protein 2 [Source:HGNC Symbol;Acc:HGNC:24927]
ENSG00000198216	205.56	102.07	1.0086	4.682e-05	0.0009161	188	186	208	159	88	83	CACNA1E	calcium voltage-gated channel subunit alpha1 E [Source:HGNC Symbol;Acc:HGNC:1392]
ENSG00000124237	24.53	1.18	4.3279	5.0523e-05	0.00097948	17	12	42	4	0	0	C20orf85	chromosome 20 open reading frame 85 [Source:HGNC Symbol;Acc:HGNC:16216]
ENSG00000272767	12.71	44.82	-1.8172	5.2215e-05	0.0010069	11	12	13	41	59	44	JMJD1C-AS1	JMJD1C antisense RNA 1 [Source:HGNC Symbol;Acc:HGNC:28222]
ENSG00000253217	10.24	41.17	-2.0083	5.4076e-05	0.0010361	11	7	11	36	59	38	-	novel transcript
ENSG00000111186	73.71	29.07	1.3344	5.5223e-05	0.0010547	70	60	79	37	37	21	WNT5B	Wnt family member 5B [Source:HGNC Symbol;Acc:HGNC:16265]
ENSG00000165556	20.12	0.87	4.454	5.6386e-05	0.0010735	27	18	11	1	2	0	CDX2	caudal type homeobox 2 [Source:HGNC Symbol;Acc:HGNC:1806]
ENSG00000164185	25.45	3.29	2.9196	5.8507e-05	0.0011091	23	24	25	7	3	1	ZNF474	zinc finger protein 474 [Source:HGNC Symbol;Acc:HGNC:23245]
ENSG00000109906	70.06	19.82	1.8154	5.9163e-05	0.001121	54	47	100	35	18	12	ZBTB16	zinc finger and BTB domain containing 16 [Source:HGNC Symbol;Acc:HGNC:12930]
ENSG00000185477	87.75	34.16	1.3581	5.9663e-05	0.0011286	79	64	107	51	34	26	GPRIN3	GPRIN family member 3 [Source:HGNC Symbol;Acc:HGNC:27733]
ENSG00000138083	56.93	18.78	1.6149	6.4901e-05	0.0012143	46	50	66	21	15	23	SIX3	SIX homeobox 3 [Source:HGNC Symbol;Acc:HGNC:10889]
ENSG00000173376	77.15	31.93	1.2673	6.622e-05	0.0012339	71	63	85	36	43	25	NDNF	neuron derived neurotrophic factor [Source:HGNC Symbol;Acc:HGNC:26256]
ENSG00000185761	78.57	33.55	1.2325	7.2718e-05	0.0013424	80	66	76	37	35	35	ADAMTSL5	ADAMTS like 5 [Source:HGNC Symbol;Acc:HGNC:27912]
ENSG00000248544	4.58	27.17	-2.5621	7.6693e-05	0.001405	4	4	5	29	26	31	-	novel transcript, antisense to CYFIP2
ENSG00000227210	29.98	76.01	-1.3425	7.8267e-05	0.0014294	29	24	32	69	109	68	-	novel transcript
ENSG00000186973	44.45	12.84	1.7948	7.9031e-05	0.0014412	50	38	37	16	12	13	FAM183A	family with sequence similarity 183 member A [Source:HGNC Symbol;Acc:HGNC:34347]
ENSG00000272382	15.28	48.04	-1.657	7.931e-05	0.0014441	17	13	13	56	56	43	-	novel transcript
ENSG00000061918	51.52	113.65	-1.1399	8.0025e-05	0.0014556	32	53	62	139	138	92	GUCY1B1	guanylate cyclase 1 soluble subunit beta 1 [Source:HGNC Symbol;Acc:HGNC:4687]
ENSG00000164972	39.02	10.3	1.9232	8.4193e-05	0.0015193	44	30	36	13	10	10	C9orf24	chromosome 9 open reading frame 24 [Source:HGNC Symbol;Acc:HGNC:19919]
ENSG00000163576	55.34	17.88	1.6262	8.5037e-05	0.0015313	60	35	62	20	23	15	EFHB	EF-hand domain family member B [Source:HGNC Symbol;Acc:HGNC:26330]
ENSG00000200879	22.41	82.95	-1.897	8.6516e-05	0.0015517	23	33	6	83	115	71	SNORD14E	small nucleolar RNA, C/D box 14E [Source:HGNC Symbol;Acc:HGNC:30354]
ENSG00000221818	7.76	40.42	-2.3803	9.1083e-05	0.0016238	6	8	8	73	23	34	EBF2	EBF transcription factor 2 [Source:HGNC Symbol;Acc:HGNC:19090]
ENSG00000199102	41.78	10.4	1.9943	9.2752e-05	0.0016512	42	47	28	16	11	7	MIR302C	microRNA 302c [Source:HGNC Symbol;Acc:HGNC:31764]
ENSG00000154342	26.86	5.08	2.4198	9.7757e-05	0.0017308	26	23	27	6	4	6	WNT3A	Wnt family member 3A [Source:HGNC Symbol;Acc:HGNC:15983]
ENSG00000197653	36.62	95.58	-1.3809	9.7757e-05	0.0017308	26	28	51	143	97	71	DNAH10	dynein axonemal heavy chain 10 [Source:HGNC Symbol;Acc:HGNC:2941]
ENSG00000135046	187.16	674.59	-1.8504	0.0001028	0.0018102	202	217	103	1027	492	639	ANXA1	annexin A1 [Source:HGNC Symbol;Acc:HGNC:533]
ENSG00000181577	95.57	44.86	1.0931	0.0001043	0.001833	81	90	100	59	43	42	C6orf223	chromosome 6 open reading frame 223 [Source:HGNC Symbol;Acc:HGNC:28692]
ENSG00000222033	75.13	31.52	1.2496	0.00010462	0.0018379	74	69	69	30	44	28	LINC01124	long intergenic non-protein coding RNA 1124 [Source:HGNC Symbol;Acc:HGNC:49270]
ENSG00000227999	47.63	104.2	-1.1249	0.00010486	0.0018412	36	40	60	99	135	101	MTND5P1	MT-ND5 pseudogene 1 [Source:HGNC Symbol;Acc:HGNC:39644]
ENSG00000168546	84.88	37.82	1.1703	0.00011232	0.0019549	73	75	93	49	35	37	GFRA2	GDNF family receptor alpha 2 [Source:HGNC Symbol;Acc:HGNC:4244]
ENSG00000223547	108.44	47.77	1.18	0.00011356	0.0019745	121	104	79	64	48	42	ZNF844	zinc finger protein 844 [Source:HGNC Symbol;Acc:HGNC:25932]
ENSG00000185924	44.46	98.72	-1.1572	0.00011566	0.0020073	43	47	35	109	137	76	RTN4RL1	reticulon 4 receptor like 1 [Source:HGNC Symbol;Acc:HGNC:21329]
ENSG00000232859	111.31	53.96	1.0526	0.00011719	0.002026	98	96	122	63	48	60	LYRM9	LYR motif containing 9 [Source:HGNC Symbol;Acc:HGNC:27314]
ENSG00000001630	54.83	118.02	-1.105	0.00011799	0.0020378	43	50	63	103	173	106	CYP51A1	cytochrome P450 family 51 subfamily A member 1 [Source:HGNC Symbol;Acc:HGNC:2649]
ENSG00000107984	1309.87	371.79	1.8168	0.00011914	0.0020557	1697	1345	595	439	402	353	DKK1	dickkopf WNT signaling pathway inhibitor 1 [Source:HGNC Symbol;Acc:HGNC:2891]
ENSG00000118432	76.5	32.4	1.2301	0.0001216	0.0020892	73	72	71	41	42	23	CNR1	cannabinoid receptor 1 [Source:HGNC Symbol;Acc:HGNC:2159]
ENSG00000198774	71.38	29.9	1.2527	0.00012298	0.0021098	61	60	82	33	39	25	RASSF9	Ras association domain family member 9 [Source:HGNC Symbol;Acc:HGNC:15739]
ENSG00000118785	1149.24	2870.2	-1.3205	0.00012688	0.0021674	1007	1212	1024	4536	2077	2595	SPP1	secreted phosphoprotein 1 [Source:HGNC Symbol;Acc:HGNC:11255]
ENSG00000146592	102.67	212.24	-1.0449	0.00012778	0.0021797	75	102	115	296	159	220	CREB5	cAMP responsive element binding protein 5 [Source:HGNC Symbol;Acc:HGNC:16844]
ENSG00000224417	16.29	50.24	-1.6265	0.00013062	0.0022208	11	21	14	54	62	46	-	novel transcript
ENSG00000162669	80.98	33.92	1.2503	0.00013457	0.0022762	75	86	67	48	35	27	HFM1	helicase for meiosis 1 [Source:HGNC Symbol;Acc:HGNC:20193]
ENSG00000199145	35.24	9.56	1.8779	0.00013654	0.0023028	31	31	38	11	12	8	MIR302D	microRNA 302d [Source:HGNC Symbol;Acc:HGNC:31765]
ENSG00000039139	223.36	78.49	1.5072	0.00013803	0.0023258	160	174	306	159	47	50	DNAH5	dynein axonemal heavy chain 5 [Source:HGNC Symbol;Acc:HGNC:2950]
ENSG00000188984	0	11	-5.8198	0.00014941	0.0024883	0	0	0	19	10	7	AADACL3	arylacetamide deacetylase like 3 [Source:HGNC Symbol;Acc:HGNC:32037]
ENSG00000185261	60.34	124.22	-1.0432	0.00015338	0.0025427	59	59	52	172	113	114	KIAA0825	KIAA0825 [Source:HGNC Symbol;Acc:HGNC:28532]
ENSG00000283235	47.19	105.4	-1.1617	0.00015868	0.0026137	45	36	53	106	161	78	-	novel transcript
ENSG00000068831	99.83	42.53	1.2322	0.00016629	0.0027167	70	91	124	63	37	37	RASGRP2	RAS guanyl releasing protein 2 [Source:HGNC Symbol;Acc:HGNC:9879]
ENSG00000168806	101.18	35.9	1.4971	0.00016949	0.0027601	116	111	55	49	27	38	LCMT2	leucine carboxyl methyltransferase 2 [Source:HGNC Symbol;Acc:HGNC:17558]
ENSG00000197705	63.59	22.35	1.5065	0.0001707	0.0027785	62	64	53	36	17	19	KLHL14	kelch like family member 14 [Source:HGNC Symbol;Acc:HGNC:29266]
ENSG00000107485	135.48	66.02	1.0326	0.00017339	0.0028173	155	123	102	86	74	54	GATA3	GATA binding protein 3 [Source:HGNC Symbol;Acc:HGNC:4172]
ENSG00000152092	103.32	41.17	1.3269	0.00017399	0.0028257	90	83	121	70	30	33	ASTN1	astrotactin 1 [Source:HGNC Symbol;Acc:HGNC:773]
ENSG00000272455	104.94	51.59	1.0198	0.00017682	0.0028664	93	89	116	69	60	39	MRPL20-DT	MRPL20 divergent transcript [Source:HGNC Symbol;Acc:HGNC:54814]
ENSG00000113805	7.52	34.05	-2.1931	0.00017857	0.0028897	10	6	5	49	42	21	CNTN3	contactin 3 [Source:HGNC Symbol;Acc:HGNC:2173]
ENSG00000170820	63.02	18.02	1.8084	0.00017908	0.002894	43	47	91	32	11	15	FSHR	follicle stimulating hormone receptor [Source:HGNC Symbol;Acc:HGNC:3969]
ENSG00000155269	27.1	68.1	-1.3272	0.00018035	0.0029119	26	20	31	91	66	62	GPR78	G protein-coupled receptor 78 [Source:HGNC Symbol;Acc:HGNC:4528]
ENSG00000128335	131.51	64.62	1.0316	0.00018567	0.0029852	104	121	149	83	52	70	APOL2	apolipoprotein L2 [Source:HGNC Symbol;Acc:HGNC:619]
ENSG00000118307	69.56	26.84	1.3636	0.00018664	0.0029986	79	54	63	36	34	18	CFAP94	cilia and flagella associated protein 94 [Source:HGNC Symbol;Acc:HGNC:29599]
ENSG00000274349	70.55	28.89	1.2827	0.00019806	0.0031461	71	53	76	40	32	22	ZNF658	zinc finger protein 658 [Source:HGNC Symbol;Acc:HGNC:25226]
ENSG00000172232	98.61	43.72	1.1716	0.00020815	0.0032767	100	90	88	67	37	37	AZU1	azurocidin 1 [Source:HGNC Symbol;Acc:HGNC:913]
ENSG00000280187	55.32	19.37	1.5144	0.00020913	0.0032865	60	56	39	24	19	19	-	TEC
ENSG00000278709	60.97	122.54	-1.0094	0.00021678	0.0033873	67	59	45	146	124	122	NKILA	NF-kappaB interacting lncRNA [Source:HGNC Symbol;Acc:HGNC:51599]
ENSG00000226798	42.59	10.85	1.9684	0.00022732	0.0035382	54	37	28	18	8	9	-	putatitive novel transcript
ENSG00000125851	5.32	29.85	-2.4951	0.00022794	0.0035463	2	9	4	44	35	19	PCSK2	proprotein convertase subtilisin/kexin type 2 [Source:HGNC Symbol;Acc:HGNC:8744]
ENSG00000157601	63.46	24.87	1.3522	0.0002403	0.0037081	57	55	68	37	21	22	MX1	MX dynamin like GTPase 1 [Source:HGNC Symbol;Acc:HGNC:7532]
ENSG00000123405	90.78	39.61	1.2032	0.00024565	0.0037826	104	78	73	40	38	47	NFE2	nuclear factor, erythroid 2 [Source:HGNC Symbol;Acc:HGNC:7780]
ENSG00000069431	0.37	15.4	-5.3451	0.00024653	0.0037945	1	0	0	30	14	7	ABCC9	ATP binding cassette subfamily C member 9 [Source:HGNC Symbol;Acc:HGNC:60]
ENSG00000286067	41.52	86.18	-1.0508	0.00025201	0.0038705	33	39	46	101	95	81	-	novel transcript, antisense to PXN
ENSG00000226121	65.23	131.98	-1.0108	0.00025246	0.0038758	45	52	90	139	153	131	AHCTF1P1	AT-hook containing transcription factor 1 pseudogene 1 [Source:HGNC Symbol;Acc:HGNC:24620]
ENSG00000163885	31.73	4.2	2.8956	0.00025481	0.0039052	33	22	35	12	1	1	CFAP100	cilia and flagella associated protein 100 [Source:HGNC Symbol;Acc:HGNC:26842]
ENSG00000163082	31.71	6.89	2.1786	0.00025794	0.0039467	34	20	36	10	10	3	SGPP2	sphingosine-1-phosphate phosphatase 2 [Source:HGNC Symbol;Acc:HGNC:19953]
ENSG00000187699	53.58	108.85	-1.0189	0.00027651	0.0041894	42	43	68	107	143	101	C2orf88	chromosome 2 open reading frame 88 [Source:HGNC Symbol;Acc:HGNC:28191]
ENSG00000231817	23.42	3.97	2.5514	0.00028228	0.0042679	18	18	31	3	7	3	LINC01198	long intergenic non-protein coding RNA 1198 [Source:HGNC Symbol;Acc:HGNC:49598]
ENSG00000260057	19.71	2.15	3.1897	0.00030323	0.0045351	17	17	22	0	5	2	LINC01571	long intergenic non-protein coding RNA 1571 [Source:HGNC Symbol;Acc:HGNC:51384]
ENSG00000143199	15.7	48.15	-1.6128	0.00030411	0.0045431	13	10	22	62	59	36	ADCY10	adenylate cyclase 10 [Source:HGNC Symbol;Acc:HGNC:21285]
ENSG00000041353	33.55	9.27	1.8748	0.00030415	0.0045431	30	31	34	9	8	12	RAB27B	RAB27B, member RAS oncogene family [Source:HGNC Symbol;Acc:HGNC:9767]
ENSG00000179862	76.46	33.39	1.2014	0.00031271	0.0046481	79	63	74	42	28	36	CITED4	Cbp/p300 interacting transactivator with Glu/Asp rich carboxy-terminal domain 4 [Source:HGNC Symbol;Acc:HGNC:18696]
ENSG00000135378	53.36	20.33	1.3873	0.00031317	0.0046508	53	44	54	28	22	16	PRRG4	proline rich and Gla domain 4 [Source:HGNC Symbol;Acc:HGNC:30799]
ENSG00000134138	51.29	18.52	1.4674	0.00031373	0.0046552	37	50	59	26	19	15	MEIS2	Meis homeobox 2 [Source:HGNC Symbol;Acc:HGNC:7001]
ENSG00000204767	9.84	36.02	-1.8716	0.0003329	0.0049094	10	6	12	51	38	28	INSYN2B	inhibitory synaptic factor family member 2B [Source:HGNC Symbol;Acc:HGNC:37271]
ENSG00000135363	55.83	21.58	1.3828	0.00033913	0.0049834	56	45	57	22	20	26	LMO2	LIM domain only 2 [Source:HGNC Symbol;Acc:HGNC:6642]
ENSG00000160321	35.87	79.1	-1.139	0.00034412	0.0050458	26	36	40	76	105	74	ZNF208	zinc finger protein 208 [Source:HGNC Symbol;Acc:HGNC:12999]
ENSG00000241749	7.78	31.04	-1.9999	0.00034474	0.0050527	9	5	8	33	43	25	RPSAP52	ribosomal protein SA pseudogene 52 [Source:HGNC Symbol;Acc:HGNC:35752]
ENSG00000124160	185.56	84.72	1.1306	0.00037292	0.0054172	214	204	99	104	83	84	NCOA5	nuclear receptor coactivator 5 [Source:HGNC Symbol;Acc:HGNC:15909]
ENSG00000197959	25.81	64.17	-1.3165	0.00037357	0.0054223	22	26	25	94	63	51	DNM3	dynamin 3 [Source:HGNC Symbol;Acc:HGNC:29125]
ENSG00000123700	75.7	36.02	1.0726	0.00038068	0.0055122	63	69	83	42	41	33	KCNJ2	potassium inwardly rectifying channel subfamily J member 2 [Source:HGNC Symbol;Acc:HGNC:6263]
ENSG00000108551	142.52	68.29	1.0548	0.00038121	0.0055154	154	116	132	108	73	43	RASD1	ras related dexamethasone induced 1 [Source:HGNC Symbol;Acc:HGNC:15828]
ENSG00000243811	12	39.52	-1.7164	0.00038273	0.0055351	9	13	12	33	50	43	APOBEC3D	apolipoprotein B mRNA editing enzyme catalytic subunit 3D [Source:HGNC Symbol;Acc:HGNC:17354]
ENSG00000231295	10.82	41.66	-1.953	0.00038401	0.0055447	17	8	5	38	46	48	-	novel transcript
ENSG00000267128	27.18	6.53	2.059	0.00038371	0.0055447	21	29	27	8	7	6	RNF157-AS1	RNF157 antisense RNA 1 [Source:HGNC Symbol;Acc:HGNC:44127]
ENSG00000223534	20.76	54.63	-1.3969	0.00039423	0.005658	21	14	24	66	70	42	HLA-DQB1-AS1	HLA-DQB1 antisense RNA 1 [Source:HGNC Symbol;Acc:HGNC:39762]
ENSG00000250361	1.06	15.77	-3.8996	0.00039542	0.0056662	1	1	1	17	25	10	GYPB	glycophorin B (MNS blood group) [Source:HGNC Symbol;Acc:HGNC:4703]
ENSG00000115602	21.01	57.36	-1.4489	0.00040901	0.005826	13	21	26	75	74	39	IL1RL1	interleukin 1 receptor like 1 [Source:HGNC Symbol;Acc:HGNC:5998]
ENSG00000165507	49.76	15.96	1.6415	0.00041996	0.005963	54	55	30	13	21	17	DEPP1	DEPP1 autophagy regulator [Source:HGNC Symbol;Acc:HGNC:23355]
ENSG00000269680	17.46	49.49	-1.4993	0.00042161	0.0059804	14	12	24	59	63	39	-	novel transcript, antisense to TRIP10
ENSG00000169548	37.38	10.06	1.8808	0.00042168	0.0059804	39	37	29	18	9	6	ZNF280A	zinc finger protein 280A [Source:HGNC Symbol;Acc:HGNC:18597]
ENSG00000117090	6.03	26.99	-2.1661	0.00042239	0.0059858	4	8	5	35	28	24	SLAMF1	signaling lymphocytic activation molecule family member 1 [Source:HGNC Symbol;Acc:HGNC:10903]
ENSG00000143631	0.37	21.48	-5.8234	0.00042429	0.0060009	1	0	0	66	3	3	FLG	filaggrin [Source:HGNC Symbol;Acc:HGNC:3748]
ENSG00000185156	40.99	83.84	-1.0339	0.00043076	0.0060804	34	42	40	106	93	72	MFSD6L	major facilitator superfamily domain containing 6 like [Source:HGNC Symbol;Acc:HGNC:26656]
ENSG00000277481	17.23	50.88	-1.5632	0.00043182	0.0060905	11	19	19	77	53	36	PKD1L3	polycystin 1 like 3, transient receptor potential channel interacting [Source:HGNC Symbol;Acc:HGNC:21716]
ENSG00000009709	41.37	12.84	1.6764	0.00044289	0.0062271	49	36	31	17	16	9	PAX7	paired box 7 [Source:HGNC Symbol;Acc:HGNC:8621]
ENSG00000275620	12.54	0.3	5.2267	0.00045135	0.0063214	5	14	17	1	0	0	FLJ16779	uncharacterized LOC100192386 [Source:NCBI gene (formerly Entrezgene);Acc:100192386]
ENSG00000212766	25.36	4.84	2.3681	0.00045781	0.0063994	23	32	16	5	8	3	EWSAT1	Ewing sarcoma associated transcript 1 [Source:HGNC Symbol;Acc:HGNC:26596]
ENSG00000152910	16.29	1.87	3.1255	0.00047591	0.0066163	15	16	15	1	3	2	CNTNAP4	contactin associated protein family member 4 [Source:HGNC Symbol;Acc:HGNC:18747]
ENSG00000142961	51.96	19.35	1.4272	0.00048775	0.0067522	46	50	51	29	15	18	MOB3C	MOB kinase activator 3C [Source:HGNC Symbol;Acc:HGNC:29800]
ENSG00000164112	20.81	3.71	2.4837	0.00049235	0.0068054	19	18	22	6	3	3	SMIM43	small integral membrane protein 43 [Source:HGNC Symbol;Acc:HGNC:55077]
ENSG00000223878	19.41	56.09	-1.5232	0.00049504	0.0068321	13	12	31	60	75	47	PPIAP53	peptidylprolyl isomerase A pseudogene 53 [Source:HGNC Symbol;Acc:HGNC:53677]
ENSG00000120149	10.99	35.39	-1.6899	0.00050359	0.0069156	11	10	10	44	38	32	MSX2	msh homeobox 2 [Source:HGNC Symbol;Acc:HGNC:7392]
ENSG00000162814	73.42	32.62	1.1753	0.00052461	0.0071576	72	59	77	44	27	33	SPATA17	spermatogenesis associated 17 [Source:HGNC Symbol;Acc:HGNC:25184]
ENSG00000221946	56.91	21.9	1.3683	0.0005292	0.0072148	52	42	68	29	29	14	FXYD7	FXYD domain containing ion transport regulator 7 [Source:HGNC Symbol;Acc:HGNC:4034]
ENSG00000149050	95.35	47.43	1.0046	0.00054281	0.0073723	90	104	74	52	58	43	ZNF214	zinc finger protein 214 [Source:HGNC Symbol;Acc:HGNC:13006]
ENSG00000259005	9.1	34.28	-1.9089	0.00054829	0.007444	8	6	12	27	53	31	-	novel transcript
ENSG00000158458	48.06	11.63	2.0273	0.00056426	0.0076268	48	50	37	26	10	3	NRG2	neuregulin 2 [Source:HGNC Symbol;Acc:HGNC:7998]
ENSG00000175894	16.22	47.26	-1.5477	0.00058413	0.0078729	14	15	17	61	67	28	TSPEAR	thrombospondin type laminin G domain and EAR repeats [Source:HGNC Symbol;Acc:HGNC:1268]
ENSG00000243368	55.74	117.73	-1.0741	0.00058813	0.0079043	37	44	79	108	163	109	MCCC1-AS1	MCCC1 antisense RNA 1 [Source:HGNC Symbol;Acc:HGNC:40366]
ENSG00000224747	26.61	64.62	-1.2752	0.00058987	0.0079217	17	26	33	59	87	62	MTCYBP21	MT-CYB pseudogene 21 [Source:HGNC Symbol;Acc:HGNC:51977]
ENSG00000277013	87.4	37.21	1.2285	0.00061552	0.0082292	103	88	53	47	40	33	-	novel transcript
ENSG00000242808	43.36	14.39	1.5978	0.00062217	0.0083119	29	39	56	20	12	14	SOX2-OT	SOX2 overlapping transcript [Source:HGNC Symbol;Acc:HGNC:20209]
ENSG00000251271	49.43	100.63	-1.0246	0.00065065	0.0086401	55	43	41	94	110	115	ALG1L7P	ALG1 like 7, pseudogene [Source:HGNC Symbol;Acc:HGNC:44376]
ENSG00000267317	67.51	28.25	1.2665	0.00066821	0.0088513	67	56	68	36	20	33	-	novel transcript, antisense to APC2
ENSG00000254297	39.11	82.05	-1.0698	0.00068216	0.0089997	41	37	32	101	78	83	-	novel transcript
ENSG00000186666	77.09	36.28	1.0891	0.00068542	0.0090315	87	63	67	39	40	37	BCDIN3D	BCDIN3 domain containing RNA methyltransferase [Source:HGNC Symbol;Acc:HGNC:27050]
ENSG00000261371	37.05	10.36	1.827	0.00070185	0.009212	31	36	38	20	8	6	PECAM1	platelet and endothelial cell adhesion molecule 1 [Source:HGNC Symbol;Acc:HGNC:8823]
ENSG00000070669	25.31	58.17	-1.1991	0.00070736	0.0092708	20	23	29	67	70	51	ASNS	asparagine synthetase (glutamine-hydrolyzing) [Source:HGNC Symbol;Acc:HGNC:753]
ENSG00000189398	59.42	122.26	-1.0393	0.00072318	0.0094437	33	72	64	116	163	115	OR7E12P	olfactory receptor family 7 subfamily E member 12 pseudogene [Source:HGNC Symbol;Acc:HGNC:8383]
ENSG00000254102	16.86	1.14	3.8064	0.00074242	0.0096667	23	14	10	0	4	0	-	novel transcript
ENSG00000172578	3.14	20.16	-2.6759	0.00075774	0.0098484	1	4	4	19	32	15	KLHL6	kelch like family member 6 [Source:HGNC Symbol;Acc:HGNC:18653]
ENSG00000008118	57.95	24.05	1.2583	0.00076206	0.0098938	58	47	59	29	34	16	CAMK1G	calcium/calmodulin dependent protein kinase IG [Source:HGNC Symbol;Acc:HGNC:14585]
ENSG00000233290	26.84	6.69	2.0214	0.00077392	0.010026	23	26	27	9	4	8	-	novel transcript
ENSG00000202058	10.12	34.04	-1.7462	0.00077853	0.010057	7	8	14	40	45	26	RN7SKP80	RN7SK pseudogene 80 [Source:HGNC Symbol;Acc:HGNC:45804]
ENSG00000156875	53.64	112.25	-1.0605	0.00079798	0.010277	38	39	77	104	153	105	MFSD14A	major facilitator superfamily domain containing 14A [Source:HGNC Symbol;Acc:HGNC:23363]
ENSG00000130226	101.44	45.03	1.167	0.00079818	0.010277	88	89	111	79	38	30	DPP6	dipeptidyl peptidase like 6 [Source:HGNC Symbol;Acc:HGNC:3010]
ENSG00000253824	5.33	25.53	-2.2604	0.00079774	0.010277	8	2	5	23	29	29	-	novel transcript
ENSG00000147576	53.69	22.33	1.2629	0.00080676	0.010373	56	51	44	27	25	20	ADHFE1	alcohol dehydrogenase iron containing 1 [Source:HGNC Symbol;Acc:HGNC:16354]
ENSG00000185499	69.69	29.75	1.2229	0.00080801	0.010375	65	54	79	47	29	21	MUC1	mucin 1, cell surface associated [Source:HGNC Symbol;Acc:HGNC:7508]
ENSG00000111799	33.81	95.57	-1.5026	0.00082914	0.010589	28	42	25	183	63	65	COL12A1	collagen type XII alpha 1 chain [Source:HGNC Symbol;Acc:HGNC:2188]
ENSG00000196431	37.84	12.66	1.5786	0.00086141	0.010939	32	28	48	13	17	11	CRYBA4	crystallin beta A4 [Source:HGNC Symbol;Acc:HGNC:2396]
ENSG00000279267	42.68	16.46	1.375	0.00090946	0.011476	38	38	45	20	18	15	-	TEC
ENSG00000227117	22.81	4.57	2.3548	0.00091688	0.011553	16	22	27	5	2	7	HORMAD2-AS1	HORMAD2 and MTMR3 antisense RNA 1 [Source:HGNC Symbol;Acc:HGNC:50729]
ENSG00000145248	73.2	34.99	1.063	0.00092048	0.011594	75	59	73	47	36	30	SLC10A4	solute carrier family 10 member 4 [Source:HGNC Symbol;Acc:HGNC:22980]
ENSG00000261437	77.59	37.7	1.0339	0.00092142	0.011602	69	80	70	41	53	29	LINC02894	long intergenic non-protein coding RNA 2894 [Source:HGNC Symbol;Acc:HGNC:55364]
ENSG00000238077	25.81	61.62	-1.2554	0.00092635	0.011656	31	15	27	73	67	58	NMNAT1P3	NMNAT1 pseudogene 3 [Source:HGNC Symbol;Acc:HGNC:49165]
ENSG00000286186	16.13	44.81	-1.4677	0.00093658	0.011756	9	18	19	46	50	47	-	novel transcript, antisense to NFATC1
ENSG00000237425	13.4	0.93	3.8477	0.00093788	0.01176	15	8	15	0	2	1	RPSAP2	ribosomal protein SA pseudogene 2 [Source:HGNC Symbol;Acc:HGNC:18771]
ENSG00000280780	165.43	81.57	1.0188	0.00097447	0.012146	119	183	167	136	64	64	JAKMIP2-AS1	JAKMIP2 antisense RNA 1 [Source:HGNC Symbol;Acc:HGNC:27203]
ENSG00000214688	23.39	5.52	2.0726	0.00097471	0.012146	21	24	21	8	6	4	C10orf105	chromosome 10 open reading frame 105 [Source:HGNC Symbol;Acc:HGNC:20304]
ENSG00000115507	76.2	36.59	1.0555	0.0010038	0.012444	77	79	58	42	43	33	OTX1	orthodenticle homeobox 1 [Source:HGNC Symbol;Acc:HGNC:8521]
ENSG00000287724	28.12	66.62	-1.2448	0.0010889	0.013346	21	27	32	56	106	55	-	novel transcript, antisense to DHCR24
ENSG00000253649	70.83	34.07	1.0646	0.0010969	0.01343	64	60	77	31	38	39	PRSS51	serine protease 51 [Source:HGNC Symbol;Acc:HGNC:37321]
ENSG00000143167	15.11	43.93	-1.5365	0.0011295	0.013787	14	11	18	66	35	40	GPA33	glycoprotein A33 [Source:HGNC Symbol;Acc:HGNC:4445]
ENSG00000101198	42.44	11.86	1.8289	0.0012012	0.014559	38	41	41	26	7	6	NKAIN4	sodium/potassium transporting ATPase interacting 4 [Source:HGNC Symbol;Acc:HGNC:16191]
ENSG00000241449	12.58	0.59	4.3568	0.0012026	0.014566	10	9	17	2	0	0	-	novel transcript
ENSG00000260573	16.33	2.46	2.7199	0.0012143	0.014682	20	11	15	3	3	2	-	novel transcript
ENSG00000119938	94.73	45.2	1.0638	0.0012317	0.014868	113	88	64	58	49	39	PPP1R3C	protein phosphatase 1 regulatory subunit 3C [Source:HGNC Symbol;Acc:HGNC:9293]
ENSG00000130287	77.93	37.33	1.0605	0.0012402	0.014951	55	76	91	52	39	30	NCAN	neurocan [Source:HGNC Symbol;Acc:HGNC:2465]
ENSG00000157765	12.52	40.49	-1.7026	0.0012517	0.01505	14	13	8	68	36	28	SLC34A2	solute carrier family 34 member 2 [Source:HGNC Symbol;Acc:HGNC:11020]
ENSG00000166292	26.64	60.24	-1.1788	0.001251	0.01505	29	23	23	78	57	58	TMEM100	transmembrane protein 100 [Source:HGNC Symbol;Acc:HGNC:25607]
ENSG00000078579	66.82	28.23	1.2408	0.001265	0.015164	76	55	57	44	23	24	FGF20	fibroblast growth factor 20 [Source:HGNC Symbol;Acc:HGNC:3677]
ENSG00000165566	41.16	15.09	1.4436	0.0012823	0.01534	28	44	45	20	17	12	AMER2	APC membrane recruitment protein 2 [Source:HGNC Symbol;Acc:HGNC:26360]
ENSG00000179922	76.44	37.24	1.0408	0.001285	0.015367	60	86	70	34	46	39	ZNF784	zinc finger protein 784 [Source:HGNC Symbol;Acc:HGNC:33111]
ENSG00000254683	0.69	12.71	-4.1759	0.0013049	0.015578	0	1	1	11	18	12	SNRPCP6	small nuclear ribonucleoprotein polypeptide C pseudogene 6 [Source:HGNC Symbol;Acc:HGNC:49821]
ENSG00000162692	2.85	17.28	-2.6082	0.0013142	0.015669	3	3	2	24	18	14	VCAM1	vascular cell adhesion molecule 1 [Source:HGNC Symbol;Acc:HGNC:12663]
ENSG00000255236	49.02	18.2	1.433	0.001316	0.015686	52	44	42	28	12	18	-	novel transcript
ENSG00000164674	47.16	17.4	1.4391	0.0013503	0.016025	45	35	54	28	13	15	SYTL3	synaptotagmin like 3 [Source:HGNC Symbol;Acc:HGNC:15587]
ENSG00000251002	3.82	21.27	-2.47	0.0013563	0.016084	3	2	6	17	38	15	-	novel transcript, antisense to IG_gene_cluster
ENSG00000283039	0	9.91	-5.6673	0.0013826	0.016328	0	0	0	24	1	7	KLF18	Kruppel like factor 18 [Source:HGNC Symbol;Acc:HGNC:51793]
ENSG00000184588	40.85	83.35	-1.0347	0.0014043	0.01654	44	36	35	117	95	60	PDE4B	phosphodiesterase 4B [Source:HGNC Symbol;Acc:HGNC:8781]
ENSG00000266835	25.58	6.72	1.9505	0.0014201	0.016688	20	21	32	5	7	9	GAPLINC	gastric adenocarcinoma associated, positive CD44 regulator, long intergenic non-coding RNA [Source:HGNC Symbol;Acc:HGNC:51308]
ENSG00000258469	11.92	36.46	-1.6099	0.0014264	0.01675	10	9	15	30	55	33	CHMP4BP1	charged multivesicular body protein 4B pseudogene 1 [Source:HGNC Symbol;Acc:HGNC:43616]
ENSG00000241278	13.08	36.25	-1.472	0.0014653	0.017135	12	12	13	37	47	33	ENPP7P4	ectonucleotide pyrophosphatase/phosphodiesterase 7 pseudogene 4 [Source:HGNC Symbol;Acc:HGNC:48687]
ENSG00000110693	12.71	36.66	-1.5328	0.0014944	0.017414	11	12	13	38	55	27	SOX6	SRY-box transcription factor 6 [Source:HGNC Symbol;Acc:HGNC:16421]
ENSG00000134516	41.24	93.72	-1.185	0.0015052	0.017522	35	38	44	162	72	70	DOCK2	dedicator of cytokinesis 2 [Source:HGNC Symbol;Acc:HGNC:2988]
ENSG00000187569	2.13	15.74	-2.8907	0.0015061	0.017527	3	1	2	13	24	14	DPPA3	developmental pluripotency associated 3 [Source:HGNC Symbol;Acc:HGNC:19199]
ENSG00000237200	5.3	22.97	-2.1166	0.0015103	0.017564	3	7	5	20	32	22	ZBTB40-IT1	ZBTB40 intronic transcript 1 [Source:HGNC Symbol;Acc:HGNC:41493]
ENSG00000255147	4.16	21.47	-2.3577	0.0015739	0.018181	4	1	7	28	26	16	-	eva-1 homolog Cv ( EVA1C) pseudogene
ENSG00000271736	13.01	0.57	4.4174	0.0015995	0.018434	19	12	5	0	2	0	LINC02772	long intergenic non-protein coding RNA 2772 [Source:HGNC Symbol;Acc:HGNC:54292]
ENSG00000285804	43.26	17.67	1.2891	0.0016117	0.018544	43	40	39	20	21	16	-	novel transcript
ENSG00000156042	59.52	25.2	1.2298	0.0016383	0.018803	58	44	67	37	31	15	CFAP70	cilia and flagella associated protein 70 [Source:HGNC Symbol;Acc:HGNC:30726]
ENSG00000180638	11.02	35.01	-1.6742	0.0016525	0.018936	11	11	9	57	32	25	SLC47A2	solute carrier family 47 member 2 [Source:HGNC Symbol;Acc:HGNC:26439]
ENSG00000167912	64.72	31.92	1.0181	0.0017174	0.019574	61	59	63	41	34	28	-	novel transcript
ENSG00000131477	86.68	42.46	1.034	0.0017367	0.019756	69	63	116	55	40	41	RAMP2	receptor activity modifying protein 2 [Source:HGNC Symbol;Acc:HGNC:9844]
ENSG00000151418	24.4	6.55	1.8996	0.0017425	0.01981	23	22	24	10	5	6	ATP6V1G3	ATPase H+ transporting V1 subunit G3 [Source:HGNC Symbol;Acc:HGNC:18265]
ENSG00000170989	35.75	11.23	1.6569	0.0017918	0.020299	34	33	34	21	10	6	S1PR1	sphingosine-1-phosphate receptor 1 [Source:HGNC Symbol;Acc:HGNC:3165]
ENSG00000177692	53.34	19.01	1.487	0.0017963	0.020337	65	50	34	31	13	17	DNAJC28	DnaJ heat shock protein family (Hsp40) member C28 [Source:HGNC Symbol;Acc:HGNC:1297]
ENSG00000215217	39.7	14.04	1.4909	0.0018056	0.020417	35	31	47	23	14	9	C5orf49	chromosome 5 open reading frame 49 [Source:HGNC Symbol;Acc:HGNC:27028]
ENSG00000137691	79.45	38.53	1.0337	0.0018062	0.020417	76	67	82	54	50	23	CFAP300	cilia and flagella associated protein 300 [Source:HGNC Symbol;Acc:HGNC:28188]
ENSG00000276704	8.45	30.13	-1.8319	0.0018156	0.020511	6	9	9	20	47	30	-	novel transcript, sense intronic to RAP2A
ENSG00000144681	53.18	107.26	-1.0112	0.0018329	0.020667	44	49	58	167	84	94	STAC	SH3 and cysteine rich domain [Source:HGNC Symbol;Acc:HGNC:11353]
ENSG00000113722	20.93	4.38	2.2601	0.0018342	0.020669	23	17	19	8	2	4	CDX1	caudal type homeobox 1 [Source:HGNC Symbol;Acc:HGNC:1805]
ENSG00000275964	37.72	12.78	1.5749	0.0018351	0.020673	44	31	31	9	14	17	-	novel transcript
ENSG00000287038	56.63	26.67	1.0872	0.0018496	0.020805	47	50	64	31	31	24	-	novel transcript
ENSG00000284624	17.77	50.06	-1.4888	0.0018578	0.020869	7	20	24	44	73	45	-	novel transcript
ENSG00000128591	2330.6	4690.87	-1.0091	0.0018867	0.021134	1571	2298	2776	6839	3641	4518	FLNC	filamin C [Source:HGNC Symbol;Acc:HGNC:3756]
ENSG00000236963	11.15	0.58	4.1913	0.0019105	0.021321	9	7	16	1	1	0	LINC01141	long intergenic non-protein coding RNA 1141 [Source:HGNC Symbol;Acc:HGNC:49455]
ENSG00000206754	3.83	19.71	-2.356	0.0019376	0.021584	4	1	6	24	24	16	SNORD101	small nucleolar RNA, C/D box 101 [Source:HGNC Symbol;Acc:HGNC:32764]
ENSG00000205038	30.99	67.59	-1.1242	0.0019405	0.021609	22	33	33	98	62	58	PKHD1L1	PKHD1 like 1 [Source:HGNC Symbol;Acc:HGNC:20313]
ENSG00000118997	79.04	34.98	1.1699	0.0019437	0.021625	62	60	104	56	38	21	DNAH7	dynein axonemal heavy chain 7 [Source:HGNC Symbol;Acc:HGNC:18661]
ENSG00000280344	11.25	0.65	4.1673	0.0019474	0.021646	6	14	12	0	1	1	-	TEC
ENSG00000270904	3.83	19.73	-2.3567	0.001953	0.021694	4	1	6	25	23	16	ATP6V1G1P5	ATPase H+ transporting V1 subunit G1 pseudogene 5 [Source:HGNC Symbol;Acc:HGNC:37672]
ENSG00000200913	25.82	59.3	-1.195	0.0019559	0.021706	16	23	35	59	81	52	SNORD46	small nucleolar RNA, C/D box 46 [Source:HGNC Symbol;Acc:HGNC:10186]
ENSG00000280725	14.92	1.61	3.2408	0.0019779	0.021897	21	7	14	3	0	2	LINC00251	long intergenic non-protein coding RNA 251 [Source:HGNC Symbol;Acc:HGNC:31950]
ENSG00000179869	0.69	18.22	-4.7027	0.0019819	0.021934	0	1	1	55	3	3	ABCA13	ATP binding cassette subfamily A member 13 [Source:HGNC Symbol;Acc:HGNC:14638]
ENSG00000214988	3.5	19	-2.4363	0.0020054	0.022153	1	5	4	18	29	15	RPL7AP26	ribosomal protein L7a pseudogene 26 [Source:HGNC Symbol;Acc:HGNC:36815]
ENSG00000258769	3.49	19.26	-2.4545	0.0021085	0.0231	4	1	5	14	29	19	RAP1AP	RAP1A, member of RAS oncogene family pseudogene [Source:HGNC Symbol;Acc:HGNC:9856]
ENSG00000270872	35.63	77.57	-1.1267	0.0021128	0.023141	30	45	25	67	114	70	SRGAP2D	SLIT-ROBO Rho GTPase activating protein 2D (pseudogene) [Source:HGNC Symbol;Acc:HGNC:43932]
ENSG00000181754	66.86	30.42	1.1307	0.002159	0.023568	56	70	63	49	28	22	AMIGO1	adhesion molecule with Ig like domain 1 [Source:HGNC Symbol;Acc:HGNC:20824]
ENSG00000241358	12.88	37.25	-1.5217	0.0021673	0.02363	10	8	19	35	45	39	-	phospholipid scramblase 2 (PLSCR2) pseudogene
ENSG00000107611	20.8	58.89	-1.5044	0.0022074	0.023986	18	19	22	114	49	31	CUBN	cubilin [Source:HGNC Symbol;Acc:HGNC:2548]
ENSG00000272502	8.91	0.3	4.7291	0.0022237	0.024112	11	7	7	1	0	0	-	novel transcript
ENSG00000224271	38.97	83.26	-1.0954	0.0023005	0.024773	30	46	34	61	120	86	-	novel transcript
ENSG00000215861	40.74	14.97	1.444	0.0023055	0.024797	41	47	26	14	19	15	-	phosphodiesterase 4D interacting protein (myomegalin) (PDE4DIP) pseudogene
ENSG00000176170	72.65	35.66	1.0184	0.0023619	0.025313	62	68	76	52	42	23	SPHK1	sphingosine kinase 1 [Source:HGNC Symbol;Acc:HGNC:11240]
ENSG00000257060	55.9	26.35	1.0899	0.0024005	0.025681	58	45	55	27	29	28	-	novel transcript
ENSG00000273270	100.27	49.16	1.0286	0.0024507	0.026171	108	113	59	51	55	51	-	novel transcript
ENSG00000042781	32.4	76.51	-1.2405	0.0024973	0.026558	22	36	34	133	62	54	USH2A	usherin [Source:HGNC Symbol;Acc:HGNC:12601]
ENSG00000114656	99.36	48.65	1.0254	0.0025116	0.026661	79	97	106	83	44	32	CFAP92	cilia and flagella associated protein 92 (putative) [Source:HGNC Symbol;Acc:HGNC:29231]
ENSG00000170965	35.1	10.96	1.687	0.0025196	0.026732	29	18	54	14	10	11	PLAC1	placenta enriched 1 [Source:HGNC Symbol;Acc:HGNC:9044]
ENSG00000242600	12.6	1.3	3.3135	0.0025293	0.026795	17	12	6	1	1	2	MBL1P	mannose binding lectin 1, pseudogene [Source:HGNC Symbol;Acc:HGNC:6921]
ENSG00000167104	0.33	12.6	-5.0546	0.0025315	0.026803	0	0	1	36	3	3	BPIFB6	BPI fold containing family B member 6 [Source:HGNC Symbol;Acc:HGNC:16504]
ENSG00000258636	52.7	23.71	1.1524	0.0025485	0.026933	57	50	41	28	25	23	-	novel transcript
ENSG00000267121	50.85	23.14	1.1397	0.0025533	0.026954	51	40	53	28	23	23	FMNL1-DT	FMNL1 divergent transcript [Source:HGNC Symbol;Acc:HGNC:55311]
ENSG00000257298	8.41	28.4	-1.7468	0.0025582	0.026982	4	10	10	30	28	32	-	novel transcript, sense intronic to LIMA1
ENSG00000137078	40.98	14.13	1.5408	0.0025964	0.027313	29	48	39	23	8	14	SIT1	signaling threshold regulating transmembrane adaptor 1 [Source:HGNC Symbol;Acc:HGNC:17710]
ENSG00000166439	316.78	742.36	-1.2279	0.0026273	0.027577	184	253	475	622	996	761	RNF169	ring finger protein 169 [Source:HGNC Symbol;Acc:HGNC:26961]
ENSG00000166596	46.61	18.41	1.3356	0.0026277	0.027577	36	39	58	30	17	13	CFAP52	cilia and flagella associated protein 52 [Source:HGNC Symbol;Acc:HGNC:16053]
ENSG00000277352	9.19	28.47	-1.6328	0.0026324	0.0276	8	9	9	26	40	26	-	novel transcript
ENSG00000287312	6.32	24.27	-1.9401	0.0026441	0.027701	7	3	8	22	37	20	-	novel transcript
ENSG00000167210	3.18	31.07	-3.2917	0.002661	0.027837	2	4	3	95	4	5	LOXHD1	lipoxygenase homology domains 1 [Source:HGNC Symbol;Acc:HGNC:26521]
ENSG00000235098	56.07	25.94	1.1155	0.0026935	0.028136	52	47	60	36	22	25	ANKRD65	ankyrin repeat domain 65 [Source:HGNC Symbol;Acc:HGNC:42950]
ENSG00000196542	36.54	13.24	1.474	0.0027585	0.028724	31	30	43	19	9	14	SPTSSB	serine palmitoyltransferase small subunit B [Source:HGNC Symbol;Acc:HGNC:24045]
ENSG00000230552	10.27	0.66	4.0261	0.0027735	0.028838	11	8	10	1	0	1	-	novel transcript
ENSG00000270964	35.53	12.04	1.5424	0.0027817	0.02889	41	28	31	17	17	6	MAP2K5-DT	MAP2K5 divergent transcript [Source:HGNC Symbol;Acc:HGNC:55261]
ENSG00000057593	38.16	13.85	1.4571	0.0027878	0.028929	34	36	38	24	11	10	F7	coagulation factor VII [Source:HGNC Symbol;Acc:HGNC:3544]
ENSG00000189045	58.9	26.51	1.1414	0.0027906	0.028949	64	49	53	39	31	17	ANKDD1B	ankyrin repeat and death domain containing 1B [Source:HGNC Symbol;Acc:HGNC:32525]
ENSG00000266962	53.45	21.74	1.3025	0.0028562	0.029476	69	38	43	17	27	25	HSD17B1-AS1	HSD17B1 antisense RNA 1 [Source:HGNC Symbol;Acc:HGNC:55314]
ENSG00000254602	80.77	35.97	1.1635	0.0029163	0.02995	91	92	42	45	39	32	-	novel transcript, sense overlapping CLP1
ENSG00000285796	45.56	18.52	1.3108	0.002931	0.030076	45	48	35	16	18	24	-	novel transcript
ENSG00000100302	80.12	40.21	1.0013	0.0029774	0.030403	57	69	103	51	35	42	RASD2	RASD family member 2 [Source:HGNC Symbol;Acc:HGNC:18229]
ENSG00000119508	47.55	17.58	1.4235	0.0029984	0.030566	49	43	42	33	16	9	NR4A3	nuclear receptor subfamily 4 group A member 3 [Source:HGNC Symbol;Acc:HGNC:7982]
ENSG00000183379	27.12	57.24	-1.0804	0.0030033	0.030598	21	27	29	70	75	42	SYNDIG1L	synapse differentiation inducing 1 like [Source:HGNC Symbol;Acc:HGNC:32388]
ENSG00000122870	53.36	16.76	1.6691	0.0031089	0.031425	64	41	45	35	6	13	BICC1	BicC family RNA binding protein 1 [Source:HGNC Symbol;Acc:HGNC:19351]
ENSG00000172782	29.11	66.17	-1.1757	0.0031392	0.031669	17	21	46	69	77	66	FADS6	fatty acid desaturase 6 [Source:HGNC Symbol;Acc:HGNC:30459]
ENSG00000122585	46.04	19.42	1.2426	0.0033341	0.033335	36	42	53	30	18	15	NPY	neuropeptide Y [Source:HGNC Symbol;Acc:HGNC:7955]
ENSG00000181800	18.42	68.83	-1.8939	0.0033425	0.033411	10	5	39	35	133	57	CELF2-AS1	CELF2 antisense RNA 1 [Source:HGNC Symbol;Acc:HGNC:23515]
ENSG00000227708	16.36	3.39	2.2622	0.0033645	0.033583	16	17	13	3	5	3	LINC01850	long intergenic non-protein coding RNA 1850 [Source:HGNC Symbol;Acc:HGNC:52666]
ENSG00000261490	18.66	3.79	2.3075	0.0034718	0.034411	21	21	10	6	2	4	-	novel transcript, overlapping WDR1
ENSG00000276007	63.38	30.83	1.0402	0.0034709	0.034411	63	56	60	45	26	28	-	novel transcript, antisense WWOX
ENSG00000206530	65.28	31.34	1.0511	0.0034979	0.034598	70	66	47	41	37	24	CFAP44	cilia and flagella associated protein 44 [Source:HGNC Symbol;Acc:HGNC:25631]
ENSG00000091181	16.99	2.36	2.8103	0.0035021	0.034621	15	17	16	7	1	0	IL5RA	interleukin 5 receptor subunit alpha [Source:HGNC Symbol;Acc:HGNC:6017]
ENSG00000239906	4.24	25.79	-2.6109	0.0035073	0.034653	7	0	5	42	38	7	-	novel transcript
ENSG00000271614	31.41	10.68	1.5599	0.0035798	0.035233	34	32	22	8	14	12	ATP2B1-AS1	ATP2B1 antisense RNA 1 [Source:HGNC Symbol;Acc:HGNC:27883]
ENSG00000205126	0	8.92	-5.5198	0.0035819	0.035244	0	0	0	27	2	1	ACCSL	1-aminocyclopropane-1-carboxylate synthase homolog (inactive) like [Source:HGNC Symbol;Acc:HGNC:34391]
ENSG00000235760	31.04	66.12	-1.0866	0.0035873	0.035268	21	25	43	61	94	59	MSH2-OT1	MSH2 overlapping transcript 1 [Source:HGNC Symbol;Acc:HGNC:40319]
ENSG00000165621	28.39	6.17	2.1975	0.0036085	0.035457	33	21	26	15	1	4	OXGR1	oxoglutarate receptor 1 [Source:HGNC Symbol;Acc:HGNC:4531]
ENSG00000146674	48.7	18.56	1.3866	0.0036899	0.036021	61	44	31	30	15	15	IGFBP3	insulin like growth factor binding protein 3 [Source:HGNC Symbol;Acc:HGNC:5472]
ENSG00000278771	33.74	9.49	1.8047	0.0037427	0.036447	39	37	18	13	16	3	RN7SL3	RNA component of signal recognition particle 7SL3 [Source:HGNC Symbol;Acc:HGNC:23135]
ENSG00000187624	22.18	5.85	1.9145	0.0037718	0.036701	25	23	14	5	9	5	C17orf97	chromosome 17 open reading frame 97 [Source:HGNC Symbol;Acc:HGNC:33800]
ENSG00000227947	1.42	12.81	-3.1746	0.0037902	0.03686	1	2	1	6	21	14	LINC01738	long intergenic non-protein coding RNA 1738 [Source:HGNC Symbol;Acc:HGNC:52526]
ENSG00000142233	36.15	14.15	1.3495	0.0038121	0.037052	32	27	44	19	16	11	NTN5	netrin 5 [Source:HGNC Symbol;Acc:HGNC:25208]
ENSG00000100505	33.47	68.56	-1.0325	0.0038715	0.037529	28	31	36	100	57	63	TRIM9	tripartite motif containing 9 [Source:HGNC Symbol;Acc:HGNC:16288]
ENSG00000086717	44.14	19.39	1.1819	0.0038744	0.037546	36	45	44	27	21	15	PPEF1	protein phosphatase with EF-hand domain 1 [Source:HGNC Symbol;Acc:HGNC:9243]
ENSG00000286693	50.95	22.97	1.1485	0.0039002	0.037756	56	37	51	20	32	22	-	novel transcript, antisense to UNC5D
ENSG00000116183	2.09	19.64	-3.2294	0.0039334	0.038036	1	2	3	54	9	3	PAPPA2	pappalysin 2 [Source:HGNC Symbol;Acc:HGNC:14615]
ENSG00000188176	55.62	23.55	1.2395	0.0039334	0.038036	45	52	61	41	16	19	SMTNL2	smoothelin like 2 [Source:HGNC Symbol;Acc:HGNC:24764]
ENSG00000207927	34.4	13.63	1.3324	0.0039346	0.038038	35	31	31	17	15	12	MIR302A	microRNA 302a [Source:HGNC Symbol;Acc:HGNC:31623]
ENSG00000283462	39.06	16.22	1.2607	0.0039926	0.038515	30	38	43	19	22	12	-	novel transcript
ENSG00000068615	58.53	29.04	1.0087	0.0040124	0.038674	55	48	63	40	30	24	REEP1	receptor accessory protein 1 [Source:HGNC Symbol;Acc:HGNC:25786]
ENSG00000116985	39.65	12.85	1.6298	0.0040392	0.038891	28	38	47	24	5	12	BMP8B	bone morphogenetic protein 8b [Source:HGNC Symbol;Acc:HGNC:1075]
ENSG00000227953	34.92	13.91	1.3384	0.0040969	0.039299	28	35	36	15	13	16	LINC01341	long intergenic non-protein coding RNA 1341 [Source:HGNC Symbol;Acc:HGNC:49457]
ENSG00000136999	31.36	9.92	1.657	0.0041045	0.039351	32	33	23	18	6	8	CCN3	cellular communication network factor 3 [Source:HGNC Symbol;Acc:HGNC:7885]
ENSG00000137709	14.52	38.49	-1.4081	0.0041056	0.039351	12	16	13	60	31	33	POU2F3	POU class 2 homeobox 3 [Source:HGNC Symbol;Acc:HGNC:19864]
ENSG00000196767	15.03	2.9	2.4049	0.0041534	0.039756	12	11	20	3	2	4	POU3F4	POU class 3 homeobox 4 [Source:HGNC Symbol;Acc:HGNC:9217]
ENSG00000276846	59.65	29.12	1.0266	0.0041678	0.039866	59	58	51	41	33	21	-	novel transcript, antisense to HKR1
ENSG00000253170	6.35	22.4	-1.8175	0.0041697	0.03987	7	4	7	20	30	22	-	novel transcript
ENSG00000275612	10.54	29.75	-1.4912	0.0041801	0.039948	7	11	12	30	34	31	-	novel transcript, sense intronic to OVCH2
ENSG00000203943	48.22	22.05	1.1202	0.0042077	0.04019	50	42	44	29	27	16	SAMD13	sterile alpha motif domain containing 13 [Source:HGNC Symbol;Acc:HGNC:24582]
ENSG00000147613	63.18	30.76	1.0281	0.0042395	0.040406	56	69	53	35	45	21	PSKH2	protein serine kinase H2 [Source:HGNC Symbol;Acc:HGNC:18997]
ENSG00000147003	27.04	54.82	-1.0156	0.0042835	0.040731	22	23	32	60	63	53	CLTRN	collectrin, amino acid transport regulator [Source:HGNC Symbol;Acc:HGNC:29437]
ENSG00000234338	37.52	88.87	-1.2398	0.0043097	0.040948	17	36	55	59	143	85	-	Endogenous retrovirus group FC1 Env polyprotein (ERVFC1) pseudogene
ENSG00000286198	5.05	20.93	-2.0693	0.0043783	0.041468	7	5	2	25	31	13	-	novel transcript
ENSG00000153347	14.06	1.61	3.159	0.0043848	0.041496	7	7	27	3	0	2	FAM81B	family with sequence similarity 81 member B [Source:HGNC Symbol;Acc:HGNC:26335]
ENSG00000256588	0	6.07	-4.9546	0.0044944	0.042355	0	0	0	5	6	8	-	novel transcript
ENSG00000185710	15.68	38.2	-1.2872	0.0044973	0.04236	18	14	12	44	39	39	SMG1P4	SMG1 pseudogene 4 [Source:HGNC Symbol;Acc:HGNC:49861]
ENSG00000265112	7.41	24.77	-1.744	0.0045106	0.042452	4	10	7	29	34	18	MIR3153	microRNA 3153 [Source:HGNC Symbol;Acc:HGNC:38289]
ENSG00000284720	42.59	18.83	1.1727	0.0045179	0.042468	46	36	38	21	24	16	-	novel transcript
ENSG00000121858	16.78	3.08	2.4418	0.0045248	0.042485	12	14	22	7	1	2	TNFSF10	TNF superfamily member 10 [Source:HGNC Symbol;Acc:HGNC:11925]
ENSG00000203883	19.26	45.4	-1.2362	0.0045723	0.042864	13	18	24	66	49	33	SOX18	SRY-box transcription factor 18 [Source:HGNC Symbol;Acc:HGNC:11194]
ENSG00000173673	13.3	1.54	3.1027	0.004584	0.042959	6	16	16	4	0	1	HES3	hes family bHLH transcription factor 3 [Source:HGNC Symbol;Acc:HGNC:26226]
ENSG00000109072	44.94	19.21	1.2243	0.004672	0.043696	47	36	44	30	16	16	VTN	vitronectin [Source:HGNC Symbol;Acc:HGNC:12724]
ENSG00000166670	1.82	13.54	-2.9204	0.0047199	0.044064	2	3	0	22	12	10	MMP10	matrix metallopeptidase 10 [Source:HGNC Symbol;Acc:HGNC:7156]
ENSG00000254850	9.53	27.15	-1.5087	0.0047238	0.044078	9	8	10	29	31	27	-	ribosomal protein S24 (RPS24) pseudogene
ENSG00000273001	36.08	15.16	1.2483	0.0047521	0.044307	34	33	35	19	17	13	PFKP-DT	PFKP divergent transcript [Source:HGNC Symbol;Acc:HGNC:55177]
ENSG00000226833	35.26	14.49	1.2794	0.0047799	0.044439	34	28	38	17	18	12	-	novel transcript
ENSG00000247271	53.61	26.34	1.0225	0.0048401	0.044906	54	51	46	34	28	23	ZBED5-AS1	ZBED5 antisense RNA 1 [Source:HGNC Symbol;Acc:HGNC:48646]
ENSG00000164256	4.9	20.99	-2.0907	0.0048463	0.044952	3	5	6	35	12	20	PRDM9	PR/SET domain 9 [Source:HGNC Symbol;Acc:HGNC:13994]
ENSG00000115363	29.65	10.09	1.543	0.0049009	0.045306	36	26	21	14	12	7	EVA1A	eva-1 homolog A, regulator of programmed cell death [Source:HGNC Symbol;Acc:HGNC:25816]
ENSG00000260412	38.35	15.86	1.265	0.0049001	0.045306	36	29	44	19	22	11	-	novel transcript, overlapping LINGO2
ENSG00000236345	15.2	2.97	2.3984	0.0050096	0.046098	14	14	15	3	1	5	SCAT8	S-phase cancer associated transcript 8 [Source:HGNC Symbol;Acc:HGNC:40967]
ENSG00000169715	30.09	61.13	-1.0239	0.0050533	0.046441	27	30	28	89	55	53	MT1E	metallothionein 1E [Source:HGNC Symbol;Acc:HGNC:7397]
ENSG00000287229	7.51	0.36	4.4816	0.0050679	0.046519	9	7	5	0	0	1	-	novel transcript, antisense to RBM19
ENSG00000179603	58.44	27.37	1.0905	0.005143	0.047107	51	50	65	45	24	20	GRM8	glutamate metabotropic receptor 8 [Source:HGNC Symbol;Acc:HGNC:4600]
ENSG00000285749	8.1	24.78	-1.6159	0.0051495	0.047152	7	7	9	30	33	18	-	novel protein
ENSG00000172955	16.03	40.35	-1.3286	0.0053647	0.048667	13	10	23	55	49	28	ADH6	alcohol dehydrogenase 6 (class V) [Source:HGNC Symbol;Acc:HGNC:255]
ENSG00000131203	78.15	38	1.0437	0.0054503	0.049328	64	83	74	59	24	38	IDO1	indoleamine 2,3-dioxygenase 1 [Source:HGNC Symbol;Acc:HGNC:6059]
ENSG00000239653	23.52	50.46	-1.1007	0.0054847	0.049568	23	15	29	56	67	41	PSMD6-AS2	PSMD6 antisense RNA 2 [Source:HGNC Symbol;Acc:HGNC:44125]
ENSG00000198719	62.5	24.74	1.3331	0.0055121	0.04974	55	37	87	47	19	15	DLL1	delta like canonical Notch ligand 1 [Source:HGNC Symbol;Acc:HGNC:2908]
ENSG00000115607	4.58	18.53	-2.0205	0.0055221	0.049818	4	4	5	28	22	11	IL18RAP	interleukin 18 receptor accessory protein [Source:HGNC Symbol;Acc:HGNC:5989]
